# Supplementary material for: Exploring disease interrelationships in patients with lymphatic disorders: A single center retrospective experience
Source: Clin Transl Med. 2022 Apr 22;12(4):e760. doi: 10.1002/ctm2.760 (PMC9028099; doi:10.1002/ctm2.760)
Supplement: Supplementary file 5 — Supplementary Table 1. ICD‐10 codes used in current study. [file CTM2-12-e760-s002.xlsx]

## Sheet: Sheet2
ICD 10 Designation	DIAGNOSIS
B19.9	Viral hepatitis
C18.9	Colon cancer
C43.9	Melanoma
C44.1292	Squamous cell carcinoma
C44.91	Basal cell carcinoma
C50.919	Breast cancer
C53.9	Cervical cancer
C54.1	Endometrial cancer
C61	Prostate cancer
C85.90	Lymphoma
C90.00	Multiple myeloma
C95.90	Leukemia
D18.1	Lymphangioma
D18.1	Cystic hygroma
D25.9	Uterine fibroid
D50.9	Iron deficiency anemia
D51.0	Pernicious anemia
D86.9	Sarcoidosis
E03.9	Hypothyroidism
E05.90	Hyperthyroidism
E11.319	Diabetic retinopathy
E11.9	Diabetes mellitus
E21.3	Hyperparathyroidism
E23.2	Diabetes insipidus
E28.2	Polycystic ovarian syndrome
E50.9	Hypovitaminosis A
E53.8	Folate deficiency
E53.8	B12 deficiency
E66.9	Obesity
E78.00	Hypercholesterolemia
E78.1	Hypertriglyceridemia
E83.01	Wilson's disease
E84.9	Cystic fibrosis
F32.9	Major depressive disorder
F41.1	Generalized anxiety disorder
G30.9	Alzheimer's disease
G35	Multiple sclerosis
G43.909	Migraine
G45.9	Transient ischemic attack
G47.00	Insomnia
G47.33	Obstructive sleep apnea
G56.00	Carpal tunnel syndrome
H10.10	Allergic conjunctivitis
H26.9	Cataract
H33.20	Retinal detachment
H34.8192	Central retinal vein occlusion
H35.30	Macular degeneration
H40.9	Glaucoma
H81.10	Benign paroxysmal positional vertigo
H90.2	Conductive hearing loss
H90.5	Sensorineural hearing loss
H90.8	Mixed hearing loss
H93.19	Tinnitus
H93.A9	Pulsatile tinnitus
I05.0	Mitral stenosis
I07.1	Tricuspid regurgitation
I09.9	Rheumatic heart disease
I10	Hypertension
I25.10	Coronary Artery Disease
I26.99	Pulmonary embolism
I27.21	Pulmonary artery hypertension
I34.0	Mitral regurgitation
I34.1	Mitral valve prolapse
I35.0	Aortic stenosis
I35.1	Aortic regurgitation
I37.0	Pulmonic stenosis
I37.1	Pulmonic regurgitation
I42.0	Dilated cardiomyopathy
I42.2	Hypertrophic cardiomyopathy
I42.5	Restrictive cardiomyopathy
I48.91	Atrial fibrillation
I50.9	Congestive heart failure
I63.9	Stroke
I65.29	Carotid stenosis
I71.9	Aortic aneurysm
I73.9	Peripheral artery disease
I82.409	Deep vein thrombosis
I87.2	Chronic venous insufficiency
I89.0	Lymphedema
I89.0	Lymphangiectasia
J30.9	Allergic rhinitis
J44.9	Chronic obstructive pulmonary disease
J45.909	Asthma
J64	Pneumoconiosis
J84.10	Pulmonary fibrosis
K21.9	Gastroesophageal reflux disease
K50.90	Crohn's disease
K51.90	Ulcerative colitis
K52.0	Radiation colitis
K58.9	irritable bowel syndrome
K70.10	Alcoholic hepatitis
K72.10	End stage liver disease
K85.90	Acute pancreatitis
K86.1	Chronic pancreatitis
K90.0	Celiac disease
K90.49	Protein-losing enteropathy
L03.90	Cellulitis
M06.9	Rheumatoid arthritis
M10.9	Gout
M19.90	Osteoarthritis
M32.9	Systemic lupus erythematosus
M35.00	Sjögren's syndrome
M54.9	Back pain
M79.7	Fibromyalgia
N18.9	Chronic kidney disease
N20.0	Nephrolithiasis
N20.9	Urolithiasis
N39.0	Urinary tract infection
N40.0	Benign prostatic hyperplasia
N73.9	Pelvic inflammatory disease
N80.9	Endometriosis
N91.0	Primary amenorrhea
N91.1	Secondary amenorrhea
N93.9	Abnormal uterine bleeding
N94.6	Dysmenorrhea
Q79.60	Ehlers-Danlos syndrome
Q89.9	Lymphatic malformation
R10.13	Dyspepsia
R51.9	Headache
R60.9	Lipedema
Z86.73	TIA stroke
