# Supplementary material for: Exploring disease interrelationships in patients with lymphatic disorders: A single center retrospective experience
Source: Clin Transl Med. 2022 Apr 22;12(4):e760. doi: 10.1002/ctm2.760 (PMC9028099; doi:10.1002/ctm2.760)
Supplement: Supplementary file 6 — Supplementary Table 2. Prevalence of diseases in non‐lymphatic control and lymphatic (lymphoedema, lipoedema and lymphovascular disease) groups. [file CTM2-12-e760-s003.xlsx]

## Sheet: New
	Control No.	Control incidence	Lymphatic No.	Lymphatic incidence	Secondary Lymphedema No.	Secondary Lymphedema incidence	Lipedema No.	Lipedema incidence	Lymphovascular disease No.	Lymphovascular disease incidence
HTN	28	0.264151	191	0.309061	151	0.371007	17	0.182796	23	0.194915
CAD	7	0.0660377	48	0.0776699	39	0.0958231	5	0.0537634	4	0.0338983
AF	3	0.0283019	50	0.0809061	38	0.0933661	6	0.0645161	6	0.0508475
CHF	1	0.00943396	35	0.0566343	28	0.0687961	4	0.0430108	3	0.0254237
DVT	3	0.0283019	33	0.0533981	26	0.0638821	2	0.0215054	5	0.0423729
1o_PAH	0	0	4	0.00647249	4	0.00982801	0	0	0	0
2o_PAH	0	0	17	0.0275081	12	0.029484	1	0.0107527	4	0.0338983
PE	3	0.0283019	13	0.0210356	8	0.019656	1	0.0107527	4	0.0338983
MVP	1	0.00943396	5	0.00809061	5	0.012285	0	0	0	0
MS	0	0	3	0.00485437	3	0.00737101	0	0	0	0
MR	0	0	10	0.0161812	9	0.022113	0	0	1	0.00847458
AS	0	0	8	0.012945	7	0.017199	0	0	1	0.00847458
AR	0	0	15	0.0242718	12	0.029484	1	0.0107527	2	0.0169492
PS	0	0	2	0.00323625	0	0	1	0.0107527	1	0.00847458
PR	0	0	6	0.00970874	4	0.00982801	1	0.0107527	1	0.00847458
TS	0	0	0	0	0	0	0	0	0	0
TR	0	0	10	0.0161812	8	0.019656	0	0	2	0.0169492
CVI	7	0.0660377	137	0.221683	113	0.277641	15	0.16129	9	0.0762712
HCM	5	0.0471698	14	0.0226537	13	0.031941	1	0.0107527	0	0
RCM	1	0.00943396	0	0	0	0	0	0	0	0
DCM	5	0.0471698	17	0.0275081	13	0.031941	3	0.0322581	1	0.00847458
RHD	0	0	13	0.0210356	12	0.029484	0	0	1	0.00847458
AoAneur	0	0	7	0.0113269	5	0.012285	0	0	2	0.0169492
PAD	2	0.0188679	23	0.0372168	20	0.04914	1	0.0107527	2	0.0169492
Carotid_stenosis	1	0.00943396	14	0.0226537	14	0.034398	0	0	0	0
COPD	4	0.0377358	22	0.0355987	19	0.046683	1	0.0107527	2	0.0169492
Asthma	16	0.150943	70	0.113269	47	0.115479	17	0.182796	6	0.0508475
Allergic_rhinitis	18	0.169811	68	0.110032	50	0.12285	11	0.11828	7	0.059322
OSA	16	0.150943	102	0.165049	74	0.181818	16	0.172043	12	0.101695
CF	0	0	1	0.00161812	1	0.002457	0	0	0	0
Pulm_Fibrosis	2	0.0188679	16	0.02589	11	0.027027	1	0.0107527	4	0.0338983
Pneumoconiosis	0	0	1	0.00161812	1	0.002457	0	0	0	0
Hypothyroidism	18	0.169811	116	0.187702	83	0.203931	23	0.247312	10	0.0847458
Hyperthyroidism	2	0.0188679	9	0.0145631	8	0.019656	1	0.0107527	0	0
DM	9	0.0849057	69	0.11165	58	0.142506	6	0.0645161	5	0.0423729
Hypercholesterolemia	19	0.179245	150	0.242718	117	0.287469	19	0.204301	14	0.118644
Hypertriglyceridemia	0	0	9	0.0145631	5	0.012285	2	0.0215054	2	0.0169492
Hypovitaminosis_A	0	0	3	0.00485437	2	0.004914	0	0	1	0.00847458
Addison_disease	0	0	0	0	0	0	0	0	0	0
Cushing_disease	0	0	0	0	0	0	0	0	0	0
Cushing_syndrome	0	0	0	0	0	0	0	0	0	0
Hyperparathyroidism	2	0.0188679	8	0.012945	6	0.014742	2	0.0215054	0	0
Diabetes_insipidus	0	0	2	0.00323625	2	0.004914	0	0	0	0
Fibromyalgia	4	0.0377358	16	0.02589	9	0.022113	6	0.0645161	1	0.00847458
Osteoarthritis	20	0.188679	123	0.199029	89	0.218673	23	0.247312	11	0.0932203
RA	5	0.0471698	16	0.02589	12	0.029484	4	0.0430108	0	0
Ehlers_Danlos_syndrome	1	0.00943396	2	0.00323625	0	0	2	0.0215054	0	0
Marfan_Syndrome	0	0	0	0	0	0	0	0	0	0
Gout	0	0	19	0.0307443	15	0.036855	3	0.0322581	1	0.00847458
Melanoma	2	0.0188679	24	0.038835	24	0.0589681	0	0	0	0
Basal_cell_carcinoma	0	0	14	0.0226537	13	0.031941	1	0.0107527	0	0
Squamous_cell_carcinoma	0	0	13	0.0210356	12	0.029484	1	0.0107527	0	0
Chronic_back_pain	34	0.320755	130	0.210356	97	0.238329	21	0.225806	12	0.101695
Carpal_tunnel_syndrome	2	0.0188679	25	0.0404531	16	0.039312	6	0.0645161	3	0.0254237
Cellulitis	11	0.103774	127	0.205502	99	0.243243	7	0.0752688	21	0.177966
Alzheimer_Disease	4	0.0377358	23	0.0372168	17	0.041769	4	0.0430108	2	0.0169492
Migraine	12	0.113208	47	0.0760518	27	0.0663391	15	0.16129	5	0.0423729
Headache	0	0	5	0.00809061	4	0.00982801	1	0.0107527	0	0
Insomnia	23	0.216981	68	0.110032	50	0.12285	7	0.0752688	11	0.0932203
Meniere_disease	0	0	0	0	0	0	0	0	0	0
BPPV	1	0.00943396	14	0.0226537	9	0.022113	4	0.0430108	1	0.00847458
Sensorineural_hearing_loss	5	0.0471698	35	0.0566343	30	0.0737101	2	0.0215054	3	0.0254237
Conductive_hearing_loss	1	0.00943396	1	0.00161812	0	0	0	0	1	0.00847458
Mixed_hearing_loss	1	0.00943396	6	0.00970874	4	0.00982801	1	0.0107527	1	0.00847458
Tinnitus	7	0.0660377	24	0.038835	18	0.044226	5	0.0537634	1	0.00847458
Pulsatile_Tinnitus	2	0.0188679	1	0.00161812	0	0	0	0	1	0.00847458
TIA	1	0.00943396	11	0.0177994	11	0.027027	0	0	0	0
Stroke	3	0.0283019	31	0.0501618	28	0.0687961	1	0.0107527	2	0.0169492
TIA_Stroke	4	0.0377358	35	0.0566343	32	0.0786241	1	0.0107527	2	0.0169492
Multiple_sclerosis	1	0.00943396	3	0.00485437	1	0.002457	1	0.0107527	1	0.00847458
MDD	23	0.216981	102	0.165049	74	0.181818	19	0.204301	9	0.0762712
GAD	37	0.349057	121	0.195793	90	0.22113	14	0.150538	17	0.144068
Iron_deficiency_anemia	11	0.103774	57	0.092233	40	0.0982801	8	0.0860215	9	0.0762712
Folate_deficiency	0	0	7	0.0113269	5	0.012285	0	0	2	0.0169492
B12_deficiency	0	0	5	0.00809061	4	0.00982801	0	0	1	0.00847458
Pernicious_anemia	0	0	3	0.00485437	3	0.00737101	0	0	0	0
Lymphoma	1	0.00943396	8	0.012945	6	0.014742	1	0.0107527	1	0.00847458
Leukemia	1	0.00943396	5	0.00809061	4	0.00982801	0	0	1	0.00847458
Multiple_myeloma	0	0	1	0.00161812	1	0.002457	0	0	0	0
GERD	26	0.245283	135	0.218447	93	0.228501	22	0.236559	20	0.169492
Dyspepsia	10	0.0943396	48	0.0776699	34	0.0835381	9	0.0967742	5	0.0423729
Colon_cancer	0	0	3	0.00485437	3	0.00737101	0	0	0	0
Acute_pancreatitis	0	0	2	0.00323625	2	0.004914	0	0	0	0
Chronic_pancreatitis	0	0	2	0.00323625	2	0.004914	0	0	0	0
Endstage_liver_disease	5	0.0471698	31	0.0501618	21	0.0515971	6	0.0645161	4	0.0338983
IBS	6	0.0566038	21	0.0339806	16	0.039312	3	0.0322581	2	0.0169492
Celiac_disease	0	0	5	0.00809061	4	0.00982801	0	0	1	0.00847458
Ulcerative_colitits	2	0.0188679	4	0.00647249	2	0.004914	1	0.0107527	1	0.00847458
Crohn_Disease	11	0.103774	38	0.0614887	30	0.0737101	3	0.0322581	5	0.0423729
Radiation_colitis	1	0.00943396	4	0.00647249	4	0.00982801	0	0	0	0
Alcoholic_hepatitis	0	0	7	0.0113269	6	0.014742	0	0	1	0.00847458
Viral_hepatitis	3	0.0283019	10	0.0161812	7	0.017199	1	0.0107527	2	0.0169492
Wilson_disease	0	0	1	0.00161812	1	0.002457	0	0	0	0
PCOS	5	0.0471698	10	0.0161812	6	0.014742	4	0.0430108	0	0
Dysmenorrhea	4	0.0377358	14	0.0226537	9	0.022113	4	0.0430108	1	0.00847458
Primary_amenorrhea	0	0	1	0.00161812	1	0.002457	0	0	0	0
Seconadary_amenorrhea	3	0.0283019	9	0.0145631	5	0.012285	3	0.0322581	1	0.00847458
BPH	0	0	14	0.0226537	11	0.027027	0	0	3	0.0254237
Cervical_Cancer	1	0.00943396	16	0.02589	16	0.039312	0	0	0	0
Prostate_cancer	0	0	7	0.0113269	7	0.017199	0	0	0	0
PID	12	0.113208	37	0.0598706	25	0.0614251	8	0.0860215	4	0.0338983
Endometrial_cancer	4	0.0377358	21	0.0339806	20	0.04914	1	0.0107527	0	0
Endometriosis	12	0.113208	18	0.0291262	12	0.029484	5	0.0537634	1	0.00847458
UTI	13	0.122642	66	0.106796	53	0.130221	6	0.0645161	7	0.059322
Abnormal_uterine_bleeding	11	0.103774	23	0.0372168	14	0.034398	8	0.0860215	1	0.00847458
Uterine_fibroid	12	0.113208	25	0.0404531	20	0.04914	4	0.0430108	1	0.00847458
CKD	3	0.0283019	45	0.0728155	36	0.0884521	3	0.0322581	6	0.0508475
Nephrolithiasis_Urolithiasis	3	0.0283019	27	0.0436893	20	0.04914	3	0.0322581	4	0.0338983
Sarcoidosis	0	0	3	0.00485437	3	0.00737101	0	0	0	0
Sjogren_Syndrome	1	0.00943396	3	0.00485437	2	0.004914	1	0.0107527	0	0
SLE	2	0.0188679	4	0.00647249	4	0.00982801	0	0	0	0
Glaucoma	4	0.0377358	27	0.0436893	24	0.0589681	1	0.0107527	2	0.0169492
Cataract	9	0.0849057	56	0.0906149	46	0.113022	4	0.0430108	6	0.0508475
CRVO	0	0	1	0.00161812	1	0.002457	0	0	0	0
CRAO	0	0	0	0	0	0	0	0	0	0
Retinal_detachment	1	0.00943396	4	0.00647249	3	0.00737101	1	0.0107527	0	0
macular_degeneration	1	0.00943396	10	0.0161812	10	0.02457	0	0	0	0
Diabetic_retinopathy	2	0.0188679	3	0.00485437	3	0.00737101	0	0	0	0
Allergic_Conjunctivitis	1	0.00943396	9	0.0145631	8	0.019656	1	0.0107527	0	0
Breast_cancer	67	0.632075	119	0.192557	111	0.272727	4	0.0430108	4	0.0338983
Obesity	34	0.320755	289	0.467638	175	0.429975	74	0.795699	40	0.338983
Secondary_lymphedema	0	0	407	0.658576	407	1	0	0	0	0
Lymphovascular_disease	0	0	118	0.190939	0	0	0	0	118	1
Lipedema	0	0	93	0.150485	0	0	93	1	0	0
