# Supplementary material for: Exploring disease interrelationships in patients with lymphatic disorders: A single center retrospective experience
Source: Clin Transl Med. 2022 Apr 22;12(4):e760. doi: 10.1002/ctm2.760 (PMC9028099; doi:10.1002/ctm2.760)
Supplement: Supplementary file 7 — Supplementary Table 3. p‐Values for co‐occurrence analysis for each disease among four study groups. [file CTM2-12-e760-s007.xlsx]

## Sheet: Sheet1
	Control	Secondary lymphedema	Lipedema	Lymphovascular disease	P value_Control-Secondary lymphedema	P value_Control-Lipedema	P value_Control-Lymphovascular disease	P value_Secondary lymphedema-Lipedema	P value_Secondary lymphedema-Lymphovascular disease	P value_Lipedema-Lymphovascular disease
Obesity	8.61	9.42	18.93	12.58	0.0458978	1.09274e-11	0.778235	9.72881e-11	0.0888897	2.76839e-11
HTN	7.09	8.13	4.35	7.23	0.04026	0.179533	0.264287	0.000398657	0.000347513	0.861202
Hypercholesterolemia	4.81	6.3	4.86	4.4	0.0261049	0.719099	0.257485	0.12125	0.000103957	0.125848
CVI	1.77	6.08	3.84	2.83	1.1231e-06	0.0412766	0.801162	0.0245976	1.04214e-06	0.0790461
Breast_cancer	16.96	5.97	1.02	1.26	1.87128e-11	4.05447e-20	4.70217e-24	1.98324e-07	8.18697e-10	0.733501
Cellulitis	2.78	5.33	1.79	6.6	0.00135116	0.622006	0.128766	0.000206136	0.170437	0.0398109
Chronic_back_pain	8.61	5.22	5.37	3.77	0.103476	0.154342	5.72338e-05	0.892552	0.00114906	0.0209774
GAD	9.37	4.84	3.58	5.35	0.00803354	0.00183822	0.000508135	0.156719	0.0702668	1
Osteoarthritis	5.06	4.79	5.88	3.46	0.594121	0.388472	0.0518768	0.58178	0.00201625	0.00415713
Hypothyroidism	4.56	4.47	5.88	3.14	0.494112	0.219235	0.0685965	0.398686	0.0023985	0.00192854
Major depressive disorders	5.82	3.98	4.86	2.83	0.40609	0.863212	0.00368047	0.657798	0.00601795	0.00784372
Diabetic Mellitus	2.28	3.12	1.53	1.57	0.144885	0.78887	0.269401	0.0402662	0.0020526	0.541527
Insomnia	5.82	2.69	1.79	3.46	0.0186433	0.00550919	0.014514	0.276435	0.419239	0.805022
Asthma	4.05	2.53	4.35	1.89	0.321497	0.571636	0.0136684	0.0864824	0.038461	0.00321743
Migraine	3.04	1.45	3.84	1.57	0.146943	0.407444	0.074349	0.00598274	0.391404	0.0042028
Melanoma	0.51	1.29	0	0	0.133083	0.499619	0.222814	0.0124754	0.00414689	1
Uterine_fibroid	3.04	1.08	1.02	0.31	0.0226437	0.114679	0.000857461	1	0.0585867	0.171984
Abnormal_uterine_bleeding	2.78	0.75	2.05	0.31	0.00851545	0.810126	0.00176367	0.0446301	0.209313	0.0114071
Endometriosis	3.04	0.65	1.28	0.31	0.000991045	0.203044	0.000857461	0.335774	0.315146	0.0893219
