# Supplementary material for: Exploring disease interrelationships in patients with lymphatic disorders: A single center retrospective experience
Source: Clin Transl Med. 2022 Apr 22;12(4):e760. doi: 10.1002/ctm2.760 (PMC9028099; doi:10.1002/ctm2.760)
Supplement: Supplementary file 8 — Supplementary Table 4. Jaccard distances calculated for each disease pairs. [file CTM2-12-e760-s005.xlsx]

## Sheet: Lymphatic
Pariwise Jaccard distance for every disease pair among subjects with lymphatic disorders
	HTN	CAD	AF	CHF	DVT	X1o.PAH	X2o.PAH	PE	MVP	MS	MR	AS	AR	PS	PR	TR	CVI	HCM	DCM	RHD	AoAneur	PAD	Carotid.stenosis	COPD	Asthma	Allergic.rhinitis	OSA	CF	Pulm.Fibrosis	Pneumoconiosis	Hypothyroidism	Hyperthyroidism	DM	Hypercholesterolemia	Hypertriglyceridemia	Hypovitaminosis.A	Hyperparathyroidism	Diabetes.insipidus	Fibromyalgia	Osteoarthritis	RA	Ehlers.Danlos.syndrome	Gout	Melanoma	Basal.cell.carcinoma	Squamous.cell.carcinoma	Chronic.back.pain	Carpal.tunnel.syndrome	Cellulitis
HTN	0	0.816832	0.800995	0.852792	0.907317	0.984375	0.927835	0.948454	0.979167	0.984293	0.969231	0.958115	0.94359	0.994792	0.984536	0.958549	0.788889	0.959391	0.954774	0.943005	0.96875	0.913265	0.937824	0.902062	0.813636	0.800926	0.668182	0.994764	0.954545	1	0.746939	0.95288	0.719212	0.577406	0.963731	1	0.979487	0.994792	0.965	0.622807	0.949239	1	0.917526	0.914141	0.964646	0.969697	0.6625	0.930348	0.743083
CAD	0.816832	0	0.759494	0.703125	0.875	0.938776	0.87931	0.849057	0.960784	0.959184	0.925926	0.923077	0.854545	1	0.981132	0.862745	0.884848	0.830189	0.839286	0.826923	0.9	0.833333	0.830189	0.90625	0.865385	0.895238	0.770492	1	0.836364	1	0.868966	0.924528	0.83	0.806061	0.963636	0.98	0.981818	1	0.967742	0.836735	0.933333	1	0.901639	0.925373	0.931034	0.929825	0.821192	0.941176	0.878205
AF	0.800995	0.759494	0	0.75	0.9625	0.941176	0.883333	0.95	1	0.960784	0.965517	0.925926	0.898305	1	0.962963	0.909091	0.892857	0.915254	0.919355	0.894737	0.903846	0.909091	0.915254	0.875	0.928571	0.936937	0.784	1	0.9	1	0.885906	0.946429	0.855769	0.801205	0.964912	1	0.982456	1	1	0.846667	0.935484	1	0.904762	0.911765	0.933333	0.932203	0.867925	0.957746	0.865385
CHF	0.852792	0.703125	0.75	0	0.920635	0.916667	0.844444	0.883721	1	0.944444	0.953488	0.925	0.888889	1	0.975	0.875	0.903846	0.710526	0.731707	0.883721	0.894737	0.903846	0.911111	0.882353	0.833333	0.904255	0.808696	1	0.866667	1	0.89781	0.9	0.844444	0.842767	0.976744	0.972973	0.97619	1	0.959184	0.846715	0.891304	1	0.8	0.946429	0.934783	0.956522	0.829787	0.964912	0.867133
DVT	0.907317	0.875	0.9625	0.920635	0	0.942857	0.913043	0.820513	0.972973	1	0.925	0.975	0.933333	0.970588	1	0.95122	0.888158	0.955556	0.958333	0.930233	0.974359	0.854167	0.931818	0.942308	0.915789	0.913978	0.893443	1	0.957447	1	0.912409	0.97561	0.903226	0.923077	1	0.971429	0.975	1	0.979167	0.893617	0.911111	1	0.938776	0.963636	0.955556	0.954545	0.86014	0.982143	0.881119
X1o.PAH	0.984375	0.938776	0.941176	0.916667	0.942857	0	1	1	1	1	0.923077	1	1	1	1	0.923077	0.992806	0.941176	0.95	0.9375	0.9	1	1	0.869565	0.972222	0.985915	0.980769	1	0.947368	1	0.983051	0.916667	0.986111	0.98	1	1	1	1	1	0.975806	0.888889	1	0.954545	0.962963	0.941176	0.9375	0.977099	1	0.992308
X2o.PAH	0.927835	0.87931	0.883333	0.844444	0.913043	1	0	0.846154	1	0.888889	0.92	0.958333	0.967742	1	1	0.65	0.944828	1	1	0.695652	0.909091	0.945946	0.931034	0.945946	0.9125	0.924051	0.927928	1	0.862069	1	0.952756	0.96	0.925	0.942675	0.96	1	1	1	0.96875	0.978102	0.935484	1	0.971429	1	0.931034	0.928571	0.942446	1	0.933333
PE	0.948454	0.849057	0.95	0.883721	0.820513	1	0.846154	0	0.941176	1	0.954545	1	0.923077	1	1	0.904762	0.950704	0.961538	0.965517	0.869565	0.888889	0.939394	0.92	0.939394	0.9625	0.934211	0.925234	1	0.925926	1	0.95122	1	0.948718	0.961538	0.952381	0.933333	0.95	1	0.964286	0.953846	0.964286	1	0.933333	0.972222	0.961538	0.96	0.932836	1	0.947368
MVP	0.979167	0.960784	1	1	0.972973	1	1	0.941176	0	1	0.636364	1	0.947368	1	1	1	0.985612	1	1	0.941176	1	1	0.882353	0.961538	0.972603	0.986111	0.980952	1	1	1	0.991667	0.923077	0.957746	0.986842	1	1	1	1	1	0.984127	1	1	1	1	1	1	0.977273	1	0.984615
MS	0.984293	0.959184	0.960784	0.944444	1	1	0.888889	1	1	0	0.916667	0.9	0.941176	1	1	0.818182	1	1	1	0.857143	0.888889	1	0.9375	1	0.986111	1	0.990385	1	0.944444	1	1	0.909091	0.971429	0.986667	1	1	1	1	1	0.992	1	1	1	1	1	1	0.984733	1	0.992248
MR	0.969231	0.925926	0.965517	0.953488	0.925	0.923077	0.92	0.954545	0.636364	0.916667	0	1	0.863636	1	1	0.75	0.964539	0.956522	0.92	0.789474	0.866667	0.933333	0.909091	0.933333	0.947368	0.987013	0.962963	1	0.916667	1	0.983871	0.882353	0.932432	0.974194	1	1	1	1	1	0.968992	0.96	1	0.964286	0.969697	0.956522	0.954545	0.955224	1	0.946154
AS	0.958115	0.923077	0.925926	0.925	0.975	1	0.958333	1	1	0.9	1	0	0.647059	1	1	0.941176	0.971429	1	1	0.95	1	0.928571	0.9	0.965517	0.987013	0.944444	0.952381	1	0.956522	1	0.99187	0.866667	0.945205	0.953333	1	1	1	1	1	0.968504	1	1	0.92	1	1	1	0.970149	0.967742	0.969466
AR	0.94359	0.854545	0.898305	0.888889	0.933333	1	0.967742	0.923077	0.947368	0.941176	0.863636	0.647059	0	1	0.95	0.863636	0.944056	0.925926	0.896552	0.88	0.952381	0.84375	0.884615	0.911765	0.9375	0.922078	0.885714	1	0.966667	1	0.960317	0.909091	0.88	0.935065	0.956522	0.941176	0.954545	1	0.931034	0.921875	1	0.9375	0.903226	0.973684	1	1	0.925926	0.973684	0.924242
PS	0.994792	1	1	1	0.970588	1	1	1	1	1	1	1	1	0	0.857143	1	0.992701	1	1	1	1	1	1	1	0.971429	0.985507	0.990291	1	1	1	1	1	1	0.993333	1	1	1	1	1	0.991935	1	1	1	1	1	1	0.992366	1	1
PR	0.984536	0.981132	0.962963	0.975	1	1	1	1	1	1	1	1	0.95	0.857143	0	0.933333	0.985714	0.947368	0.954545	0.944444	0.916667	0.962963	0.888889	0.923077	0.958904	0.986301	0.961538	1	0.952381	1	0.983333	0.928571	0.986486	0.986928	0.928571	1	1	1	1	0.992188	1	1	0.958333	0.965517	1	1	0.992593	1	0.968992
TR	0.958549	0.862745	0.909091	0.875	0.95122	0.923077	0.65	0.904762	1	0.818182	0.75	0.941176	0.863636	1	0.933333	0	0.964539	0.909091	0.875	0.357143	0.692308	0.933333	0.956522	0.967742	0.961039	0.973684	0.923077	1	0.916667	1	0.97561	0.882353	0.932432	0.953947	0.882353	1	1	1	1	0.968992	0.916667	1	0.925926	0.9375	0.857143	0.85	0.962963	1	0.954198
CVI	0.788889	0.884848	0.892857	0.903846	0.888158	0.992806	0.944828	0.950704	0.985612	1	0.964539	0.971429	0.944056	0.992701	0.985714	0.964539	0	0.958333	0.944828	0.965278	0.978571	0.910345	0.958333	0.953642	0.886486	0.885246	0.827586	0.992647	0.965986	0.992647	0.869955	0.964286	0.841808	0.82716	0.978873	0.992754	0.985915	0.992701	0.986667	0.806452	0.972973	1	0.952703	0.961039	0.965517	0.972414	0.801802	0.947368	0.782407
HCM	0.959391	0.830189	0.915254	0.710526	0.955556	0.941176	1	0.961538	1	1	0.956522	1	0.925926	1	0.947368	0.909091	0.958333	0	0.176471	0.92	0.894737	0.909091	0.962963	0.971429	0.923077	0.987654	0.915888	1	0.928571	1	0.943089	0.954545	0.922078	0.92053	0.954545	0.9375	0.952381	1	0.965517	0.929688	0.928571	1	0.9	0.944444	0.962963	0.961538	0.933333	1	0.93985
DCM	0.954774	0.839286	0.919355	0.731707	0.958333	0.95	1	0.965517	1	1	0.92	1	0.896552	1	0.954545	0.875	0.944828	0.176471	0	0.928571	0.909091	0.885714	0.966667	0.973684	0.9125	0.975904	0.908257	1	0.935484	1	0.927419	0.96	0.925	0.907895	0.916667	0.947368	0.913043	1	0.96875	0.931298	0.935484	1	0.875	0.948718	0.966667	0.965517	0.934783	0.975	0.925373
RHD	0.943005	0.826923	0.894737	0.883721	0.930233	0.9375	0.695652	0.869565	0.941176	0.857143	0.789474	0.95	0.88	1	0.944444	0.357143	0.965278	0.92	0.928571	0	0.75	0.90625	0.875	0.90625	0.949367	0.961538	0.915094	1	0.884615	1	0.968	0.9	0.906667	0.941176	0.9	1	1	1	1	0.953846	0.925926	1	0.933333	0.911765	0.875	0.869565	0.940741	1	0.947368
AoAneur	0.96875	0.9	0.903846	0.894737	0.974359	0.9	0.909091	0.888889	1	0.888889	0.866667	1	0.952381	1	0.916667	0.692308	0.978571	0.894737	0.909091	0.75	0	0.964286	1	0.964286	0.959459	0.986486	0.951923	1	0.904762	1	0.975	0.933333	0.958904	0.96	0.857143	1	1	1	1	0.976378	0.954545	1	0.916667	0.892857	0.95	0.947368	0.992647	1	0.977099
PAD	0.913265	0.833333	0.909091	0.903846	0.854167	1	0.945946	0.939394	1	1	0.933333	0.928571	0.84375	1	0.962963	0.933333	0.910345	0.909091	0.885714	0.90625	0.964286	0	0.875	0.976744	0.954545	0.977273	0.882883	1	0.972973	1	0.954545	1	0.929412	0.903846	0.966667	0.913043	0.888889	1	0.972973	0.909774	0.972973	1	0.891892	0.954545	1	1	0.906475	0.977778	0.92029
Carotid.stenosis	0.937824	0.830189	0.915254	0.911111	0.931818	1	0.931034	0.92	0.882353	0.9375	0.909091	0.9	0.884615	1	0.888889	0.956522	0.958333	0.962963	0.966667	0.875	1	0.875	0	0.83871	0.962963	0.948718	0.915888	1	0.928571	1	0.943089	0.904762	0.922078	0.948387	1	1	1	1	1	0.946154	1	1	0.96875	0.944444	0.962963	1	0.933333	0.944444	0.947761
COPD	0.902062	0.90625	0.875	0.882353	0.942308	0.869565	0.945946	0.939394	0.961538	1	0.933333	0.965517	0.911765	1	0.923077	0.967742	0.953642	0.971429	0.973684	0.90625	0.964286	0.976744	0.83871	0	0.835443	0.902439	0.892857	1	0.882353	1	0.930233	0.892857	0.916667	0.924528	1	1	1	1	1	0.909774	0.914286	1	0.948718	0.954545	0.941176	0.970588	0.906475	0.930233	0.92029
Asthma	0.813636	0.865385	0.928571	0.833333	0.915789	0.972222	0.9125	0.9625	0.972603	0.986111	0.947368	0.987013	0.9375	0.971429	0.958904	0.961039	0.886486	0.923077	0.9125	0.949367	0.959459	0.954545	0.962963	0.835443	0	0.756757	0.788732	1	0.911392	1	0.858896	0.960526	0.831933	0.835106	0.974026	1	1	1	0.95122	0.79375	0.925	0.971429	0.952941	0.955556	0.97561	0.975309	0.757764	0.931818	0.83432
Allergic.rhinitis	0.800926	0.895238	0.936937	0.904255	0.913978	0.985915	0.924051	0.934211	0.986111	1	0.987013	0.944444	0.922078	0.985507	0.986301	0.973684	0.885246	0.987654	0.975904	0.961538	0.986486	0.977273	0.948718	0.902439	0.756757	0	0.794326	1	0.936709	1	0.842767	0.973333	0.867769	0.820652	0.959459	1	0.972973	1	0.936709	0.798742	0.987952	0.970588	0.964286	0.917647	0.948718	0.961538	0.754717	0.891566	0.803681
OSA	0.668182	0.770492	0.784	0.808696	0.893443	0.980769	0.927928	0.925234	0.980952	0.990385	0.962963	0.952381	0.885714	0.990291	0.961538	0.923077	0.827586	0.915888	0.908257	0.915094	0.951923	0.882883	0.915888	0.892857	0.788732	0.794326	0	1	0.927273	1	0.782123	0.95283	0.742647	0.699482	0.962617	0.990385	0.981481	1	0.917431	0.699422	0.946429	0.990291	0.9	0.923077	0.945455	0.954545	0.696629	0.932203	0.775401
CF	0.994764	1	1	1	1	1	1	1	1	1	1	1	1	1	1	1	0.992647	1	1	1	1	1	1	1	1	1	1	0	1	1	0.991379	1	0.985507	0.993289	1	1	1	1	1	0.99187	1	1	1	1	1	1	0.992308	1	0.992126
Pulm.Fibrosis	0.954545	0.836364	0.9	0.866667	0.957447	0.947368	0.862069	0.925926	1	0.944444	0.916667	0.956522	0.966667	1	0.952381	0.916667	0.965986	0.928571	0.935484	0.884615	0.904762	0.972973	0.928571	0.882353	0.911392	0.936709	0.927273	1	0	0.9375	0.952381	0.958333	0.963415	0.935484	1	1	1	0.941176	1	0.94697	0.933333	1	0.90625	0.918919	0.928571	0.925926	0.94964	0.974359	0.932836
Pneumoconiosis	1	1	1	1	1	1	1	1	1	1	1	1	1	1	1	1	0.992647	1	1	1	1	1	1	1	1	1	1	1	0.9375	0	1	1	1	1	1	1	1	0.5	1	1	1	1	1	0.958333	0.928571	0.923077	1	0.958333	1
Hypothyroidism	0.746939	0.868966	0.885906	0.89781	0.912409	0.983051	0.952756	0.95122	0.991667	1	0.983871	0.99187	0.960317	1	0.983333	0.97561	0.869955	0.943089	0.927419	0.968	0.975	0.954545	0.943089	0.930233	0.858896	0.842767	0.782123	0.991379	0.952381	1	0	0.958333	0.865031	0.732057	0.98374	0.982906	0.957983	1	0.918033	0.816832	0.926829	0.991453	0.928571	0.939394	0.951613	0.959677	0.738462	0.914729	0.79703
Hyperthyroidism	0.95288	0.924528	0.946429	0.9	0.97561	0.916667	0.96	1	0.923077	0.909091	0.882353	0.866667	0.909091	1	0.928571	0.882353	0.964286	0.954545	0.96	0.9	0.933333	1	0.904762	0.892857	0.960526	0.973333	0.95283	1	0.958333	1	0.958333	0	0.945946	0.946667	1	1	1	1	0.958333	0.96875	0.958333	1	0.962963	0.9	0.904762	0.952381	0.954887	0.9	0.945736
DM	0.719212	0.83	0.855769	0.844444	0.903226	0.986111	0.925	0.948718	0.957746	0.971429	0.932432	0.945205	0.88	1	0.986486	0.932432	0.841808	0.922078	0.925	0.906667	0.958904	0.929412	0.922078	0.916667	0.831933	0.867769	0.742647	0.985507	0.963415	1	0.865031	0.945946	0	0.775281	0.931507	1	0.986842	1	0.9375	0.77707	0.9375	0.985714	0.857143	0.943182	0.975309	0.975	0.740506	0.966667	0.833333
Hypercholesterolemia	0.577406	0.806061	0.801205	0.842767	0.923077	0.98	0.942675	0.961538	0.986842	0.986667	0.974194	0.953333	0.935065	0.993333	0.986928	0.953947	0.82716	0.92053	0.907895	0.941176	0.96	0.903846	0.948387	0.924528	0.835106	0.820652	0.699482	0.993289	0.935484	1	0.732057	0.946667	0.775281	0	0.960526	0.993377	0.973856	0.993333	0.955696	0.660099	0.935484	1	0.901961	0.91195	0.948387	0.954839	0.708333	0.91875	0.773333
Hypertriglyceridemia	0.963731	0.963636	0.964912	0.976744	1	1	0.96	0.952381	1	1	1	1	0.956522	1	0.928571	0.882353	0.978873	0.954545	0.916667	0.9	0.857143	0.966667	1	1	0.974026	0.959459	0.962617	1	1	1	0.98374	1	0.931507	0.960526	0	1	1	1	1	0.96063	1	1	0.923077	0.96875	1	1	0.977941	0.9	0.992593
Hypovitaminosis.A	1	0.98	1	0.972973	0.971429	1	1	0.933333	1	1	1	1	0.941176	1	1	1	0.992754	0.9375	0.947368	1	1	0.913043	1	1	1	1	0.990385	1	1	1	0.982906	1	1	0.993377	1	0	0.777778	1	0.944444	0.983871	1	1	1	1	1	1	0.984733	0.961538	1
Hyperparathyroidism	0.979487	0.981818	0.982456	0.97619	0.975	1	1	0.95	1	1	1	1	0.954545	1	1	1	0.985915	0.952381	0.913043	1	1	0.888889	1	1	1	0.972973	0.981481	1	1	1	0.957983	1	0.986842	0.973856	1	0.777778	0	1	0.956522	0.960317	1	1	0.961538	1	1	1	0.977778	0.967742	0.984962
Diabetes.insipidus	0.994792	1	1	1	1	1	1	1	1	1	1	1	1	1	1	1	0.992701	1	1	1	1	1	1	1	1	1	1	1	0.941176	0.5	1	1	1	0.993333	1	1	1	0	1	1	1	1	1	0.96	0.933333	0.928571	0.992366	0.916667	1
Fibromyalgia	0.965	0.967742	1	0.959184	0.979167	1	0.96875	0.964286	1	1	1	1	0.931034	1	1	1	0.986667	0.965517	0.96875	1	1	0.972973	1	1	0.95122	0.936709	0.917431	1	1	1	0.918033	0.958333	0.9375	0.955696	1	0.944444	0.956522	1	0	0.94697	0.967742	0.941176	0.939394	0.974359	1	1	0.934307	0.974359	0.985816
Osteoarthritis	0.622807	0.836735	0.846667	0.846715	0.893617	0.975806	0.978102	0.953846	0.984127	0.992	0.968992	0.968504	0.921875	0.991935	0.992188	0.968992	0.806452	0.929688	0.931298	0.953846	0.976378	0.909774	0.946154	0.909774	0.79375	0.798742	0.699422	0.99187	0.94697	1	0.816832	0.96875	0.77707	0.660099	0.96063	0.983871	0.960317	1	0.94697	0	0.94697	1	0.907692	0.927007	0.954198	0.961832	0.5625	0.911111	0.75
RA	0.949239	0.933333	0.935484	0.891304	0.911111	0.888889	0.935484	0.964286	1	1	0.96	1	1	1	1	0.916667	0.972973	0.928571	0.935484	0.925926	0.954545	0.972973	1	0.914286	0.925	0.987952	0.946429	1	0.933333	1	0.926829	0.958333	0.9375	0.935484	1	1	1	1	0.967742	0.94697	0	1	0.90625	0.918919	0.928571	0.925926	0.910448	0.974359	0.956204
Ehlers.Danlos.syndrome	1	1	1	1	1	1	1	1	1	1	1	1	0.9375	1	1	1	1	1	1	1	1	1	1	1	0.971429	0.970588	0.990291	1	1	1	0.991453	1	0.985714	1	1	1	1	1	0.941176	1	1	0	1	1	1	1	0.992366	1	1
Gout	0.917526	0.901639	0.904762	0.8	0.938776	0.954545	0.971429	0.933333	1	1	0.964286	0.92	0.903226	1	0.958333	0.925926	0.952703	0.9	0.875	0.933333	0.916667	0.891892	0.96875	0.948718	0.952941	0.964286	0.9	1	0.90625	1	0.928571	0.962963	0.857143	0.901961	0.923077	1	0.961538	1	0.939394	0.907692	0.90625	1	0	0.897436	0.96875	0.967742	0.92029	1	0.934307
Melanoma	0.914141	0.925373	0.911765	0.946429	0.963636	0.962963	1	0.972222	1	1	0.969697	1	0.973684	1	0.965517	0.9375	0.961039	0.944444	0.948718	0.911765	0.892857	0.954545	0.944444	0.954545	0.955556	0.917647	0.923077	1	0.918919	0.958333	0.939394	0.9	0.943182	0.91195	0.96875	1	1	0.96	0.974359	0.927007	0.918919	1	0.897436	0	0.8125	0.84375	0.945205	0.933333	0.944056
Basal.cell.carcinoma	0.964646	0.931034	0.933333	0.934783	0.955556	0.941176	0.931034	0.961538	1	1	0.956522	1	1	1	1	0.857143	0.965517	0.962963	0.966667	0.875	0.95	1	0.962963	0.941176	0.97561	0.948718	0.945455	1	0.928571	0.928571	0.951613	0.904762	0.975309	0.948387	1	1	1	0.933333	1	0.954198	0.928571	1	0.96875	0.8125	0	0.0714286	0.933333	0.882353	0.947761
Squamous.cell.carcinoma	0.969697	0.929825	0.932203	0.956522	0.954545	0.9375	0.928571	0.96	1	1	0.954545	1	1	1	1	0.85	0.972414	0.961538	0.965517	0.869565	0.947368	1	1	0.970588	0.975309	0.961538	0.954545	1	0.925926	0.923077	0.959677	0.952381	0.975	0.954839	1	1	1	0.928571	1	0.961832	0.925926	1	0.967742	0.84375	0.0714286	0	0.940741	0.911765	0.955224
Chronic.back.pain	0.6625	0.821192	0.867925	0.829787	0.86014	0.977099	0.942446	0.932836	0.977273	0.984733	0.955224	0.970149	0.925926	0.992366	0.992593	0.962963	0.801802	0.933333	0.934783	0.940741	0.992647	0.906475	0.933333	0.906475	0.757764	0.754717	0.696629	0.992308	0.94964	1	0.738462	0.954887	0.740506	0.708333	0.977941	0.984733	0.977778	0.992366	0.934307	0.5625	0.910448	0.992366	0.92029	0.945205	0.933333	0.940741	0	0.884058	0.727723
Carpal.tunnel.syndrome	0.930348	0.941176	0.957746	0.964912	0.982143	1	1	1	1	1	1	0.967742	0.973684	1	1	1	0.947368	1	0.975	1	1	0.977778	0.944444	0.930233	0.931818	0.891566	0.932203	1	0.974359	0.958333	0.914729	0.9	0.966667	0.91875	0.9	0.961538	0.967742	0.916667	0.974359	0.911111	0.974359	1	1	0.933333	0.882353	0.911765	0.884058	0	0.929078
Cellulitis	0.743083	0.878205	0.865385	0.867133	0.881119	0.992308	0.933333	0.947368	0.984615	0.992248	0.946154	0.969466	0.924242	1	0.968992	0.954198	0.782407	0.93985	0.925373	0.947368	0.977099	0.92029	0.947761	0.92029	0.83432	0.803681	0.775401	0.992126	0.932836	1	0.79703	0.945736	0.833333	0.773333	0.992593	1	0.984962	1	0.985816	0.75	0.956204	1	0.934307	0.944056	0.947761	0.955224	0.727723	0.929078	0
Alzheimer.s.Disease	0.935323	0.836066	0.893939	0.90566	0.88	0.961538	0.974359	0.83871	0.923077	0.96	0.9	1	0.914286	1	0.964286	0.9	0.932886	0.878788	0.857143	0.83871	0.888889	0.928571	0.911765	0.928571	0.966667	0.929412	0.903509	1	0.916667	1	0.94697	0.967742	0.930233	0.911392	0.933333	0.96	0.966667	1	0.945946	0.893939	0.945946	1	0.894737	0.880952	0.911765	0.909091	0.883212	0.955556	0.928571
Migraine	0.918182	0.920455	0.934066	0.962025	0.933333	1	0.984127	0.947368	1	1	1	0.962264	0.912281	0.979167	0.960784	0.963636	0.948276	0.966102	0.967742	0.965517	0.941176	0.954545	0.983333	0.970149	0.864078	0.838384	0.81746	1	0.983871	1	0.835714	1	0.915888	0.911111	0.943396	0.979592	0.981481	0.979167	0.875	0.866667	0.983871	0.979167	0.96875	0.955882	0.983333	0.983051	0.835526	0.907692	0.925926
Headache	0.979167	1	1	0.974359	1	1	1	1	1	1	1	0.916667	0.888889	1	1	1	1	1	1	1	1	1	1	0.961538	0.986486	0.971831	0.961165	1	1	1	0.965812	1	0.972222	0.980132	0.923077	1	1	1	0.95	0.976	1	1	1	1	1	1	0.977273	0.964286	0.992366
Insomnia	0.838565	0.884615	0.886792	0.892473	0.947917	1	0.9375	0.961538	1	0.985714	0.973684	0.972973	0.893333	1	0.986301	0.916667	0.897297	0.935065	0.924051	0.934211	0.972603	0.953488	0.948718	0.888889	0.878049	0.807018	0.740741	1	0.97561	1	0.805195	0.959459	0.858333	0.807692	0.973333	0.985714	0.986667	1	0.936709	0.828221	0.962963	0.985507	0.976471	0.977778	0.948718	0.961538	0.754717	0.878049	0.810976
BPPV	0.954082	0.966667	0.933333	0.886364	0.978261	1	0.931034	0.961538	1	1	1	0.952381	0.964286	1	1	1	0.965517	1	0.966667	1	1	0.941176	0.962963	0.941176	0.936709	0.906667	0.973451	1	0.928571	1	0.916667	0.954545	0.9625	0.948387	0.954545	0.9375	0.952381	1	0.965517	0.954198	1	1	0.9	0.972973	1	1	0.948905	0.972973	0.970803
Sensorineural.hearing.loss	0.881188	0.893333	0.950617	0.90625	0.969697	1	0.96	0.933333	1	1	1	0.95122	0.958333	1	0.975	0.977273	0.95092	0.957447	0.96	0.956522	0.97561	0.944444	0.934783	0.963636	0.928571	0.816092	0.877049	1	0.959184	1	0.881481	0.952381	0.927835	0.878049	0.952381	0.972973	0.95122	1	0.959184	0.895105	1	1	0.941176	0.946429	0.934783	0.956522	0.869863	0.927273	0.897959
Conductive.hearing.loss	1	1	1	1	1	1	1	1	1	1	1	1	1	1	0.833333	1	1	1	1	1	1	1	1	1	0.985714	1	0.990196	1	0.9375	1	1	1	1	1	1	1	1	1	1	1	1	1	1	1	1	1	1	1	0.992126
Mixed.hearing.loss	0.984536	1	0.981818	1	0.973684	1	1	1	1	1	1	1	0.95	1	1	1	0.985714	1	0.954545	1	1	1	0.947368	0.962963	0.944444	0.986301	0.981132	1	1	1	0.97479	1	0.958333	0.993506	0.928571	1	1	1	1	0.97619	1	1	1	1	1	1	0.977444	0.965517	0.984733
Tinnitus	0.930348	0.971429	0.986301	0.907407	0.963636	1	0.975	0.942857	1	1	1	0.967742	0.973684	1	0.965517	0.969697	0.954248	0.914286	0.921053	0.972222	0.966667	0.954545	0.972973	1	0.906977	0.835443	0.894737	1	1	1	0.939394	0.96875	0.966667	0.91195	0.96875	1	0.967742	1	0.947368	0.894737	0.974359	1	0.925	0.978723	0.972973	0.972222	0.875912	0.909091	0.921429
Pulsatile.Tinnitus	1	1	1	1	1	1	1	1	1	1	1	1	1	1	1	1	1	1	1	1	1	1	1	1	1	1	1	1	1	1	0.991379	1	1	0.993289	1	1	1	1	1	1	1	1	1	1	1	1	1	1	1
TIA	0.969388	0.927273	0.948276	0.954545	0.976744	1	1	0.956522	0.933333	0.923077	0.95	0.944444	0.916667	1	1	1	0.979167	0.913043	0.923077	0.956522	1	0.935484	0.863636	0.935484	0.934211	0.974026	0.953704	1	0.92	1	0.950413	1	0.961039	0.947368	1	0.923077	0.944444	1	0.961538	0.944882	0.92	1	0.888889	0.970588	1	1	0.947761	0.970588	0.962406
Stroke	0.884422	0.80303	0.808824	0.881356	0.933333	0.970588	0.933333	0.952381	0.941176	0.9375	0.948718	0.916667	0.904762	1	0.942857	0.975	0.915584	0.953488	0.956522	0.926829	1	0.895833	0.548387	0.847826	0.947917	0.9	0.872881	1	0.906977	1	0.894737	0.947368	0.863636	0.875	1	1	0.973684	1	0.978261	0.9	0.955556	1	0.913043	0.942308	0.977273	1	0.881944	0.942308	0.902778
TIA.Stroke	0.8867	0.814286	0.819444	0.888889	0.9375	0.973684	0.938776	0.956522	0.947368	0.944444	0.953488	0.925	0.913043	1	0.948718	0.977273	0.917722	0.934783	0.938776	0.933333	1	0.882353	0.6	0.86	0.928571	0.904255	0.877049	1	0.914894	1	0.881481	0.952381	0.869565	0.857143	1	0.972973	0.95122	1	0.98	0.895105	0.9375	1	0.92	0.946429	0.979167	1	0.869863	0.946429	0.897959
Multiple.sclerosis	0.994819	1	1	1	1	1	1	1	1	1	1	1	1	1	1	1	1	1	1	1	1	1	1	1	1	1	0.990385	1	1	1	1	1	1	0.993377	1	1	1	1	1	1	1	1	1	1	1	1	1	1	1
MDD	0.747863	0.880597	0.898551	0.886179	0.884298	0.990476	0.95614	0.954545	1	1	0.972477	0.990826	0.945946	0.990291	0.990654	0.962963	0.866667	0.925926	0.918182	0.944954	0.961905	0.921739	0.964286	0.940171	0.780142	0.811189	0.756098	0.990196	0.964912	1	0.775281	0.981651	0.836735	0.751244	0.942857	0.980583	0.971963	0.990291	0.927273	0.721591	0.946429	0.990291	0.947826	0.95	0.982456	0.982301	0.666667	0.904348	0.775401
GAD	0.67234	0.865772	0.88961	0.909091	0.884058	0.991935	0.954545	0.96124	0.983871	0.99187	0.968504	0.97619	0.929134	0.983471	0.96748	0.952	0.842342	0.945312	0.930233	0.936508	0.967742	0.916667	0.928571	0.916667	0.767742	0.748344	0.725714	0.991736	0.937984	1	0.759162	0.96	0.797468	0.714286	0.943089	0.99187	0.97619	1	0.946154	0.702128	0.954198	0.991803	0.914729	0.925926	0.969466	0.977099	0.671958	0.901515	0.721649
Iron.deficiency.anemia	0.907489	0.90625	0.940594	0.954545	0.915663	1	0.942857	0.888889	0.983607	1	0.969231	0.984375	0.971429	1	0.983871	0.953125	0.93956	0.985714	0.986301	0.939394	0.967742	0.960526	0.955882	0.932432	0.905172	0.903509	0.895833	1	0.957143	1	0.876623	1	0.904348	0.904255	0.96875	1	0.968254	0.982759	0.971831	0.902439	0.957143	1	0.958904	0.974684	0.955882	0.955224	0.873494	0.890411	0.884848
Folate.deficiency	0.984615	0.962264	0.963636	0.95	0.974359	0.9	1	0.947368	1	1	0.9375	1	1	1	1	0.9375	0.992958	0.95	0.956522	0.947368	0.923077	1	1	0.925926	0.986842	0.958333	0.971698	1	0.85	1	0.991803	0.933333	0.958904	0.96	0.933333	1	1	1	0.954545	0.968254	0.954545	1	0.916667	0.966667	0.95	0.947368	0.962121	0.966667	0.977099
B12.deficiency	0.989691	0.980769	0.981481	1	0.972973	1	1	0.941176	1	1	1	1	1	1	1	1	0.985612	1	1	1	1	0.961538	0.944444	1	1	0.971831	1	1	0.95	1	0.965812	1	1	0.986842	1	1	1	1	1	0.984127	1	1	1	1	1	1	0.984962	1	0.976744
Pernicious.anemia	1	1	0.980769	1	1	1	1	0.933333	1	1	1	1	1	1	1	1	0.992754	1	1	1	1	1	1	1	1	1	1	1	1	1	0.982906	1	1	1	1	1	1	1	1	1	1	1	1	1	1	1	1	1	0.992248
Lymphoma	0.979487	0.923077	0.964286	0.925	0.921053	0.8	1	0.95	0.916667	1	0.8	1	0.904762	1	1	0.941176	0.978723	0.9	0.913043	0.894737	0.928571	0.928571	0.952381	0.888889	0.931507	0.958904	0.962264	1	0.956522	1	0.975207	0.9375	0.945205	0.960265	1	0.9	0.933333	1	1	0.943548	0.956522	1	0.961538	0.967742	0.952381	0.95	0.938462	1	0.969466
Leukemia	0.984456	0.94	0.981481	0.947368	0.944444	1	0.9	0.875	1	1	1	1	0.947368	1	1	0.846154	0.978261	0.944444	0.952381	0.875	1	0.961538	1	1	0.986486	0.971831	0.961165	1	1	1	0.983193	1	0.986301	0.986842	1	0.857143	0.916667	1	0.95	0.967742	0.95	1	1	0.964286	0.8125	0.8	0.969466	1	0.992366
Multiple.myeloma	0.994764	0.979167	1	0.971429	0.969697	0.75	1	1	1	1	1	1	1	1	1	1	1	1	1	1	1	1	1	0.954545	0.985714	1	0.990196	1	1	1	0.991379	1	1	0.993289	1	1	1	1	1	0.99187	0.9375	1	1	1	1	1	0.992308	1	1
GERD	0.651452	0.883436	0.871166	0.895425	0.908497	0.985294	0.951389	0.942446	0.985401	1	0.964029	0.978417	0.935714	1	0.970588	0.971429	0.855932	0.942857	0.929078	0.957447	0.978261	0.931507	0.942857	0.893617	0.771084	0.760736	0.717391	1	0.943662	1	0.743719	0.956204	0.791667	0.719457	0.971223	0.992647	0.971014	1	0.928571	0.727723	0.93617	0.992593	0.93007	0.910345	0.965035	0.972028	0.653061	0.92517	0.751196
Dyspepsia	0.845411	0.909091	0.898876	0.878378	0.875	0.980392	0.951613	0.910714	1	1	0.982456	1	0.983871	1	1	0.982456	0.917647	0.949153	0.934426	0.983333	0.962264	0.955224	0.966667	0.923077	0.843137	0.804124	0.854962	1	0.933333	1	0.868966	0.944444	0.864078	0.880682	0.944444	0.98	0.962963	1	0.877193	0.8125	0.95082	1	0.901639	0.925373	0.949153	0.966102	0.772414	0.875	0.863636
Colon.cancer	0.994819	1	1	1	1	1	1	1	1	1	1	1	1	1	1	1	1	1	1	1	1	1	1	1	1	0.985714	1	1	1	1	0.991525	1	0.985915	0.993377	1	1	0.9	1	1	0.992	1	1	1	1	1	1	1	1	0.984375
Acute.pancreatitis	0.989529	1	0.980392	1	0.970588	1	1	1	1	1	1	1	1	1	1	1	0.992701	1	1	1	1	1	1	1	1	1	1	1	1	1	1	1	0.971014	0.993333	0.9	1	1	1	1	0.98374	1	1	0.95	1	1	1	0.984615	1	1
Chronic.pancreatitis	0.989529	1	0.980392	1	0.970588	1	1	1	1	1	1	1	1	1	1	1	0.992701	1	1	1	1	1	1	1	1	1	1	1	1	1	1	1	0.971014	0.993333	0.9	1	1	1	1	0.98374	1	1	0.95	1	1	1	0.984615	1	1
Endstage.liver.disease	0.90099	0.917808	0.961538	0.935484	0.933333	0.970588	0.978723	0.952381	1	1	0.948718	1	0.954545	1	0.942857	0.948718	0.969136	0.953488	0.956522	0.952381	0.972973	0.918367	0.977273	0.94	0.89011	0.935484	0.891667	1	0.931818	1	0.911111	0.947368	0.850575	0.922156	0.918919	0.969697	0.973684	1	0.955556	0.892086	0.955556	1	0.93617	0.981481	0.977273	0.976744	0.858156	0.9	0.92517
IBS	0.934673	0.938462	0.940299	0.923077	0.981132	1	0.944444	0.9375	0.96	1	1	0.964286	0.941176	1	1	1	0.980519	1	1	1	1	0.97619	1	0.97619	0.929412	0.901235	0.921053	1	0.911765	1	0.937984	1	0.928571	0.924051	1	1	1	1	0.911765	0.933333	0.972222	1	0.888889	0.928571	0.939394	0.9375	0.889706	0.977273	0.950355
Celiac.disease	0.984456	0.960784	0.942308	0.947368	1	1	1	1	0.888889	1	1	1	0.888889	1	0.9	0.928571	0.985612	0.882353	0.9	0.941176	0.909091	0.961538	1	1	0.986486	0.986111	0.961165	1	0.95	1	0.991667	1	0.957746	0.980132	0.923077	1	1	1	1	0.984127	1	1	0.909091	0.964286	1	1	0.992537	1	0.976744
Ulcerative.colitits	0.989637	1	0.961538	0.973684	1	1	0.95	1	1	1	1	1	1	1	1	1	0.992806	1	1	1	1	1	1	1	0.986301	0.985915	0.990476	1	1	1	0.991597	1	0.986111	0.993421	0.916667	1	1	1	1	0.992063	1	1	1	1	1	1	0.992481	1	0.992308
Crohn.s.Disease	0.899038	0.925	0.91358	0.942029	0.873016	0.97561	0.962264	0.9375	1	1	0.978723	1	0.918367	1	0.952381	0.978723	0.945455	0.96	0.962264	0.98	0.977273	0.928571	0.96	0.947368	0.875	0.860215	0.897638	1	0.941176	1	0.892086	1	0.861702	0.893491	0.906977	0.975	0.954545	1	0.981132	0.874126	0.961538	0.974359	0.963636	0.949153	0.938776	0.9375	0.833333	0.949153	0.885135
Radiation.colitis	0.994845	1	1	1	0.972222	1	1	0.9375	1	1	1	1	1	1	1	1	0.992806	1	1	1	1	1	1	1	1	0.985915	1	1	0.947368	0.75	0.983051	1	1	0.993421	1	1	1	0.8	1	1	1	1	1	0.923077	0.875	0.866667	0.992481	0.962963	0.992308
Alcoholic.hepatitis	0.974093	0.942308	0.963636	0.95	0.888889	0.9	0.956522	0.947368	1	1	0.866667	1	0.952381	1	1	0.866667	0.978571	0.894737	0.909091	0.888889	0.923077	0.925926	1	0.964286	0.986842	1	0.961905	1	0.904762	0.857143	0.975	0.933333	0.929577	0.987013	0.933333	0.888889	0.928571	0.875	0.954545	0.968254	0.954545	1	0.96	0.931034	0.894737	0.888889	0.954198	0.931034	0.984848
Viral.hepatitis	0.979695	0.982456	1	1	1	1	0.961538	1	0.928571	1	0.888889	1	1	1	1	0.947368	0.979021	1	1	0.954545	1	0.967742	1	1	1	0.973684	0.972477	1	0.916667	0.9	0.97561	1	0.987179	0.987261	1	0.916667	1	0.909091	1	0.960938	1	1	1	0.969697	0.956522	0.954545	0.970588	0.903226	0.962121
Wilson.s.disease	1	1	1	1	1	1	1	1	1	1	1	1	1	1	1	1	0.992647	1	1	1	1	1	1	1	1	1	1	1	0.9375	0	1	1	1	1	1	1	1	0.5	1	1	1	1	1	0.958333	0.928571	0.923077	1	0.958333	1
PCOS	0.984848	0.982456	1	1	1	1	1	1	1	1	1	1	0.958333	1	1	1	0.993103	1	1	1	1	0.967742	1	1	0.974359	0.96	0.972477	1	1	1	0.941176	1	0.974026	0.987261	1	1	1	1	0.96	0.976923	0.96	0.909091	0.964286	1	1	1	0.962963	1	0.992647
Dysmenorrhea	0.959391	0.892857	0.933333	0.860465	0.955556	1	0.966667	0.92	1	1	1	1	0.964286	1	1	1	0.965517	0.88	0.892857	1	1	0.909091	1	0.941176	0.88	0.935065	0.925926	1	0.965517	1	0.951613	0.954545	0.922078	0.948387	1	0.9375	0.952381	1	0.888889	0.929688	0.928571	1	0.96875	1	1	1	0.909091	0.972973	0.93985
Primary.amenorrhea	0.994764	0.979167	1	1	0.969697	1	1	0.923077	1	1	1	1	1	1	1	1	0.992647	1	1	1	1	1	1	1	1	1	1	1	1	1	1	1	0.985507	0.993289	1	1	1	1	1	1	1	1	0.947368	1	1	1	0.992308	1	0.992126
Seconadary.amenorrhea	0.989899	0.963636	1	0.976744	1	1	1	1	1	1	1	1	0.956522	1	0.928571	1	0.986014	0.954545	0.96	1	1	1	1	1	0.946667	0.959459	0.962617	1	0.958333	1	0.966942	0.941176	0.96	0.980645	1	1	1	1	0.913043	0.976744	0.958333	0.9	1	1	1	1	0.97037	0.96875	0.977444
BPH	0.959391	0.912281	0.967742	0.911111	0.880952	0.941176	0.966667	0.875	0.944444	1	0.909091	1	0.925926	1	0.947368	0.857143	0.951049	0.923077	0.931034	0.826087	0.833333	0.971429	0.962963	0.909091	0.95	0.935065	0.925926	1	0.928571	1	0.976378	0.954545	0.935897	0.948387	0.954545	1	1	1	1	0.954198	0.928571	1	0.935484	0.914286	0.923077	0.92	0.948905	0.944444	0.923664
Cervical.Cancer	0.959799	0.984127	1	0.98	0.979167	1	1	0.964286	1	1	1	1	0.966667	1	1	1	0.979866	0.965517	0.96875	1	1	0.972973	1	1	0.988235	0.962963	0.982759	1	0.967742	1	0.944	1	0.988095	0.975155	1	0.944444	0.956522	1	0.967742	0.992754	1	1	1	1	0.965517	0.964286	0.986111	1	0.971223
Prostate.cancer	0.984615	0.981481	0.963636	0.97561	1	1	1	1	1	1	1	0.928571	0.952381	1	1	1	0.985816	0.95	0.956522	1	1	0.964286	1	1	0.986842	0.943662	0.961905	1	0.954545	1	1	1	0.986667	0.980392	1	1	1	1	1	0.976378	1	1	0.916667	1	0.95	0.947368	0.962121	1	0.977099
PID	0.914286	0.9375	0.951807	0.925373	0.923077	0.975	0.961538	0.958333	0.97561	0.974359	0.906977	1	0.96	1	1	0.978261	0.951515	0.959184	0.961538	0.979592	0.976744	0.964912	0.98	0.946429	0.861702	0.882979	0.922481	1	0.94	1	0.875	0.977778	0.94	0.886228	0.977778	0.974359	0.977273	1	0.918367	0.865248	0.960784	1	0.981818	0.966102	1	1	0.856164	0.948276	0.906667
Endometrial.cancer	0.960784	0.985294	1	0.981818	0.92	1	1	0.969697	0.96	1	0.931034	0.964286	0.941176	1	1	1	0.960265	1	1	1	1	0.97619	1	1	0.954023	0.901235	0.975	1	0.942857	0.952381	0.954198	1	0.965517	0.9375	1	1	1	0.954545	0.972222	0.956522	1	1	0.974359	0.977273	0.939394	0.9375	0.944056	0.977273	0.942857
Endometriosis	0.955	0.935484	1	0.94	0.9375	1	1	0.966667	1	1	1	1	0.96875	1	1	1	0.966443	0.933333	0.939394	1	1	0.974359	0.967742	0.974359	0.9	0.938272	0.938053	1	0.969697	0.944444	0.919355	0.961538	0.939024	0.969136	1	0.95	0.96	0.947368	0.866667	0.947761	0.969697	1	0.972222	0.95	0.967742	0.966667	0.935252	0.923077	0.964286
UTI	0.810185	0.914286	0.90566	0.902174	0.912088	0.985507	0.949367	0.946667	0.985714	0.985294	0.958904	0.972222	0.934211	1	0.985915	0.986667	0.896175	0.961039	0.9625	0.960526	0.971831	0.952381	0.933333	0.926829	0.79646	0.814159	0.857143	0.984848	0.891892	0.984848	0.825806	0.958333	0.826087	0.785311	0.986486	0.985294	0.972222	0.985075	0.962025	0.748344	0.948718	0.985075	0.950617	0.928571	0.933333	0.946667	0.735484	0.928571	0.844311
Abnormal.uterine.bleeding	0.956098	0.955882	1	0.945455	0.962963	1	1	0.971429	1	1	1	1	0.914286	1	1	1	0.974194	0.911765	0.918919	1	1	0.977273	1	0.977273	0.892857	0.8625	0.893805	1	0.973684	0.956522	0.914062	0.967742	0.942529	0.938272	0.967742	0.96	0.966667	0.958333	0.852941	0.926471	0.973684	0.958333	1	0.978261	0.972222	0.971429	0.883212	0.880952	0.943662
Uterine.fibroid	0.925373	0.957143	0.972603	0.928571	0.964286	1	0.97561	0.972973	1	0.962963	1	0.96875	0.947368	1	1	0.970588	0.96129	0.973684	0.97561	0.972973	1	0.978261	0.973684	1	0.908046	0.905882	0.923729	1	0.975	0.96	0.931818	0.9375	0.91954	0.90566	0.903226	0.962963	0.96875	0.92	0.828571	0.927536	0.975	1	0.976744	0.957447	0.945946	0.944444	0.900709	0.886364	0.958904
CKD	0.831683	0.8375	0.82716	0.787879	0.931507	0.979167	0.892857	0.925926	0.958333	0.956522	0.921569	0.94	0.909091	1	0.9375	0.921569	0.889571	0.927273	0.912281	0.90566	0.916667	0.919355	0.907407	0.883333	0.85	0.881188	0.833333	1	0.890909	1	0.824818	0.941176	0.747253	0.824242	0.941176	0.978723	0.94	0.978261	0.983333	0.864865	0.948276	1	0.814815	0.921875	0.946429	0.945455	0.856209	0.954545	0.821918
Nephrolithiasis.Urolithiasis	0.926108	0.913043	0.959459	0.892857	0.909091	0.966667	1	0.947368	1	1	0.972222	1	0.923077	1	0.9	0.942857	0.927632	0.921053	0.9	0.974359	0.969697	0.934783	0.975	0.957447	0.910112	0.920455	0.887931	1	0.868421	0.962963	0.908397	0.941176	0.945055	0.920245	0.971429	0.965517	0.970588	0.964286	0.925	0.897059	0.925	1	0.930233	0.959184	0.948718	0.947368	0.886525	0.959184	0.884058
Sarcoidosis	0.989583	1	0.980769	1	1	1	1	1	1	1	1	1	1	1	1	1	1	1	1	1	1	1	1	1	0.986111	0.971014	0.980583	1	0.944444	1	0.982906	1	0.985915	0.986667	1	1	1	1	0.944444	1	1	1	1	1	1	1	0.992424	1	0.984375
Sj√∂gren.Syndrome	0.994819	1	1	1	0.971429	1	0.947368	1	1	1	1	1	1	1	1	1	1	1	1	1	1	1	1	1	0.986111	0.985714	0.990385	1	0.944444	1	0.982906	1	0.985915	0.986667	1	1	1	1	0.882353	0.983871	0.882353	1	0.952381	0.961538	1	1	0.992424	1	0.992248
SLE	0.984375	0.980392	0.961538	0.973684	1	1	1	1	0.875	1	1	1	0.944444	1	0.888889	0.923077	0.985507	0.941176	0.95	0.9375	0.9	0.916667	1	0.96	0.957746	0.985915	0.970874	1	1	1	1	1	0.957143	0.98	0.916667	1	1	1	1	0.984	1	1	0.954545	0.962963	1	1	0.992481	1	0.984496
Glaucoma	0.893401	0.913043	0.9	0.912281	0.947368	0.966667	0.952381	0.947368	0.933333	0.928571	0.942857	0.939394	0.894737	1	1	0.972222	0.927632	1	1	0.947368	1	1	0.891892	0.911111	0.945652	0.882353	0.915966	1	0.95122	1	0.940741	0.909091	0.883721	0.91358	1	1	0.939394	1	0.925	0.87218	0.95122	1	0.930233	0.959184	0.921053	0.947368	0.854015	0.959184	0.884058
Cataract	0.818182	0.804598	0.87234	0.848101	0.8875	0.965517	0.942029	0.921875	0.966102	0.964912	0.935484	0.967742	0.907692	1	0.983607	0.935484	0.890173	0.923077	0.926471	0.921875	0.95	0.901408	0.923077	0.852941	0.854545	0.819048	0.81203	1	0.909091	1	0.890323	0.934426	0.842593	0.815029	0.984375	0.964912	0.915254	1	0.941176	0.756944	0.909091	1	0.913043	0.933333	0.939394	0.954545	0.76	0.918919	0.834395
CRVO	0.994764	1	1	1	1	1	1	1	1	1	1	1	1	1	1	1	0.992647	1	1	1	1	1	1	1	0.985714	0.985294	0.990196	1	1	1	1	1	0.985507	1	1	1	1	1	1	0.99187	1	1	1	0.958333	0.928571	0.923077	0.992308	1	1
Retinal.detachment	0.984375	0.96	0.981132	0.973684	1	1	0.95	0.9375	1	1	1	1	1	1	1	1	0.992806	1	1	1	1	0.96	1	0.96	0.972222	0.971429	0.970874	1	0.947368	1	0.991597	1	1	0.993421	1	1	1	1	0.947368	0.975806	1	1	0.954545	1	1	1	0.977099	1	0.984496
macular.degeneration	0.953125	0.982456	0.965517	0.977273	0.97619	1	0.961538	1	1	1	1	0.875	0.913043	1	1	1	0.971831	1	1	1	1	1	1	1	0.947368	0.931507	0.953271	1	0.96	1	0.983871	0.944444	0.946667	0.953947	0.944444	1	1	1	0.96	0.952756	0.96	1	0.964286	0.9375	0.909091	0.904762	0.947368	0.969697	0.969925
Diabetic.retinopathy	0.984293	0.98	0.960784	0.914286	1	1	1	1	1	1	1	0.9	0.941176	1	1	1	0.985401	1	1	1	1	1	0.9375	0.958333	0.986111	0.985714	0.980583	1	0.944444	1	1	1	0.956522	0.986667	1	1	1	1	1	0.983871	0.944444	1	0.9	1	1	1	0.992424	1	0.976378
Allergic.Conjunctivitis	0.979592	0.982143	0.964912	1	0.97561	1	1	1	1	1	1	0.9375	0.956522	1	1	1	0.978873	1	1	1	1	1	1	1	0.987179	0.973333	0.962617	1	0.958333	0.888889	0.97541	0.875	0.945946	0.96732	0.941176	1	1	0.9	0.958333	0.96875	1	1	1	0.935484	0.954545	0.952381	0.962687	0.9	0.969697
Breast.cancer	0.793774	0.936306	0.923567	0.945205	0.958904	1	0.985075	0.96875	0.983607	0.991736	0.984252	1	0.984848	1	1	0.992188	0.941909	0.960938	0.961832	0.984615	0.992	0.963235	0.984733	0.931818	0.901163	0.912791	0.883838	0.991597	0.953488	0.991597	0.830846	0.984127	0.900585	0.792793	0.976	0.983333	0.975806	0.983193	0.977273	0.836538	0.984962	1	0.954545	0.978571	0.984733	0.984615	0.819905	0.916667	0.87156
Obesity	0.681319	0.912903	0.902913	0.930693	0.957929	1	0.969697	0.983165	0.993151	0.993103	0.989865	0.979381	0.972973	0.996552	0.996599	0.982993	0.785714	0.979798	0.973154	0.97973	0.986301	0.952862	0.983221	0.980328	0.860317	0.904908	0.796923	0.99654	0.983333	0.99654	0.826087	0.975945	0.82623	0.752137	0.982935	0.996564	0.986348	0.99308	0.969595	0.788235	0.973064	0.99308	0.959459	0.963576	0.979798	0.983165	0.792507	0.960133	0.844444
Secondary.lymphedema	0.662192	0.90625	0.909308	0.932367	0.937198	0.990172	0.970874	0.980583	0.987715	0.992629	0.977941	0.982843	0.970732	1	0.99022	0.98044	0.737209	0.968137	0.96837	0.970588	0.987775	0.9511	0.965602	0.953659	0.890698	0.882353	0.829885	0.997543	0.973301	0.997543	0.811364	0.980392	0.861244	0.733485	0.987835	0.995098	0.98533	0.995086	0.978261	0.798186	0.970803	1	0.963504	0.941032	0.968137	0.970588	0.779545	0.961446	0.772414
Lymphovascular.disease	0.919014	0.975	0.9625	0.97973	0.965278	1	0.968992	0.968	1	1	0.992	0.99187	0.984496	0.991453	0.991736	0.983871	0.967213	1	0.992424	0.992188	0.983471	0.992701	1	0.985294	0.966667	0.960452	0.941748	1	0.96875	1	0.954955	1	0.972222	0.948413	0.98374	0.991525	1	1	0.992366	0.951754	1	1	0.992537	1	1	1	0.948718	0.985507	0.905405
Lipedema	0.93633	0.963235	0.956204	0.967742	0.983871	1	0.990826	0.990476	1	1	1	1	0.990654	0.989362	0.989796	1	0.929907	0.990566	0.971963	1	1	0.991228	1	0.991228	0.883562	0.926667	0.910615	1	0.990741	1	0.876344	0.990099	0.961538	0.914798	0.98	1	0.979798	1	0.941748	0.880829	0.961905	0.978495	0.972477	1	0.990566	0.990476	0.89604	0.945946	0.967136
[truncated: 67 more columns]

## Sheet: Non-Lymphatic controls
Pariwise Jaccard distance for every disease pair for cohorts without lymphatic diagnosis
	HTN	CAD	AF	CHF	DVT	PE	MVP	CVI	HCM	RCM	DCM	PAD	Carotid.stenosis	COPD	Asthma	Allergic.rhinitis	OSA	Pulm.Fibrosis	Hypothyroidism	Hyperthyroidism	DM	Hypercholesterolemia	Hyperparathyroidism	Fibromyalgia	Osteoarthritis	RA	Ehlers.Danlos.syndrome	Melanoma	Chronic.back.pain	Carpal.tunnel.syndrome	Cellulitis	Alzheimer.s.Disease	Migraine	Insomnia	BPPV	Sensorineural.hearing.loss	Conductive.hearing.loss	Mixed.hearing.loss	Tinnitus	Pulsatile.Tinnitus	TIA	Stroke	TIA.Stroke	Multiple.sclerosis	MDD	GAD	Iron.deficiency.anemia	Lymphoma	Leukemia
HTN	0	0.833333	0.931034	1	0.931034	0.931034	0.964286	0.939394	0.935484	1	0.9	0.928571	0.964286	0.896552	0.742857	0.878049	0.810811	0.965517	0.756757	1	0.724138	0.657143	0.965517	0.967742	0.829268	0.935484	1	0.965517	0.734694	0.965517	0.741935	0.896552	0.888889	0.756098	0.964286	0.96875	0.964286	1	0.90625	0.928571	0.964286	0.931034	0.896552	1	0.866667	0.7	0.818182	0.964286	1
CAD	0.833333	0	1	1	1	1	1	1	1	1	1	1	1	0.9	0.904762	0.809524	0.85	1	0.863636	1	0.769231	0.869565	1	1	0.92	1	1	0.875	0.891892	0.875	0.941176	1	0.944444	0.888889	0.857143	0.8	1	1	0.923077	1	1	1	1	1	0.965517	0.952381	0.941176	0.857143	0.857143
AF	0.931034	1	0	0.666667	1	1	0.666667	1	0.666667	0.666667	0.666667	1	1	1	0.944444	1	0.944444	1	1	1	1	0.952381	1	1	0.904762	1	1	1	1	1	1	0.833333	0.928571	0.96	1	1	1	1	0.888889	1	0.666667	1	0.833333	1	0.96	0.947368	1	1	1
CHF	1	1	0.666667	0	1	1	1	1	0.8	0	0.8	1	1	1	1	1	1	1	1	1	1	1	1	1	0.95	1	1	1	1	1	1	1	1	0.956522	1	1	1	1	1	1	1	1	1	1	0.956522	0.972973	1	1	1
DVT	0.931034	1	1	1	0	1	1	1	1	1	1	0.75	1	1	0.944444	0.95	1	1	0.95	1	0.909091	1	1	1	0.954545	1	1	1	0.942857	0.75	0.833333	1	1	0.96	1	1	1	1	1	1	1	1	1	1	1	0.974359	1	1	1
PE	0.931034	1	1	1	1	0	1	1	1	1	1	0.75	1	1	0.944444	1	1	1	1	1	1	1	1	1	1	1	1	1	1	1	0.923077	1	0.928571	0.96	1	1	1	1	1	1	1	1	1	1	1	0.974359	1	1	1
MVP	0.964286	1	0.666667	1	1	1	0	1	1	1	1	1	1	1	0.9375	1	1	1	1	1	1	1	1	1	1	1	1	1	1	1	1	1	1	1	1	1	1	1	1	1	1	1	1	1	1	1	1	1	1
CVI	0.939394	1	1	1	1	1	1	0	1	1	0.909091	1	1	0.9	1	1	0.954545	0.875	0.913043	1	0.933333	0.96	1	0.9	0.961538	0.8	1	1	0.921053	1	0.875	1	1	0.965517	1	1	1	1	1	1	1	1	1	1	0.965517	0.952381	0.941176	1	1
HCM	0.935484	1	0.666667	0.8	1	1	1	1	0	0.8	0.333333	1	1	1	0.95	0.954545	0.95	1	1	1	1	0.909091	1	1	0.913043	1	1	1	0.916667	1	1	0.875	0.9375	0.962963	1	1	1	1	0.909091	1	0.8	1	0.875	1	0.962963	0.923077	0.933333	1	1
RCM	1	1	0.666667	0	1	1	1	1	0.8	0	0.8	1	1	1	1	1	1	1	1	1	1	1	1	1	0.95	1	1	1	1	1	1	1	1	0.956522	1	1	1	1	1	1	1	1	1	1	0.956522	0.972973	1	1	1
DCM	0.9	1	0.666667	0.8	1	1	1	0.909091	0.333333	0.8	0	1	1	0.875	0.95	0.954545	0.894737	1	0.954545	1	0.923077	0.857143	1	1	0.913043	1	1	1	0.916667	1	0.933333	0.875	0.9375	0.923077	1	1	1	1	0.909091	1	0.8	1	0.875	1	0.923077	0.894737	0.857143	1	1
PAD	0.928571	1	1	1	0.75	0.75	1	1	1	1	1	0	1	1	0.875	1	1	1	1	1	1	1	1	1	1	1	1	1	1	1	1	1	0.923077	0.958333	1	1	1	1	1	1	1	1	1	1	1	1	1	1	1
Carotid.stenosis	0.964286	1	1	1	1	1	1	1	1	1	1	1	0	1	1	1	1	1	0.944444	1	0.888889	0.947368	1	1	0.95	0.8	1	1	1	1	1	1	1	1	1	1	1	1	1	1	1	0.666667	0.75	1	1	1	1	1	1
COPD	0.896552	0.9	1	1	1	1	1	0.9	1	1	0.875	1	1	0	0.947368	0.952381	0.888889	1	0.952381	1	0.818182	0.954545	1	1	1	1	1	0.5	0.944444	1	0.928571	1	1	0.961538	1	1	1	1	0.9	1	1	1	1	1	0.961538	0.948718	0.846154	1	1
Asthma	0.742857	0.904762	0.944444	1	0.944444	0.944444	0.9375	1	0.95	1	0.95	0.875	1	0.947368	0	0.903226	0.896552	1	0.903226	1	0.913043	0.90625	0.941176	1	0.941176	1	1	0.941176	0.863636	0.941176	0.92	0.947368	0.833333	0.818182	0.9375	0.95	1	1	0.954545	0.941176	1	0.944444	0.947368	1	0.916667	0.87234	0.92	0.9375	1
Allergic.rhinitis	0.878049	0.809524	1	1	0.95	1	1	1	0.954545	1	0.954545	1	1	0.952381	0.903226	0	0.866667	1	0.83871	0.947368	0.92	0.766667	1	1	0.848485	0.954545	1	0.947368	0.731707	0.888889	0.925926	0.952381	0.888889	0.828571	1	0.85	1	0.944444	0.863636	1	1	1	1	1	0.828571	0.777778	0.884615	0.944444	1
OSA	0.810811	0.85	0.944444	1	1	1	1	0.954545	0.95	1	0.894737	1	1	0.888889	0.896552	0.866667	0	0.941176	0.785714	0.941176	0.863636	0.870968	0.941176	0.888889	0.83871	0.95	0.9375	0.941176	0.75	1	0.92	0.75	0.666667	0.655172	0.9375	0.894737	1	0.9375	0.904762	0.875	0.9375	0.944444	0.888889	1	0.7	0.767442	0.826087	1	0.9375
Pulm.Fibrosis	0.965517	1	1	1	1	1	1	0.875	1	1	1	1	1	1	1	1	0.941176	0	1	1	1	1	1	1	0.952381	0.833333	1	1	0.971429	1	0.916667	1	1	0.958333	1	1	1	1	1	1	1	1	1	1	0.958333	0.973684	0.916667	1	1
Hypothyroidism	0.756757	0.863636	1	1	0.95	1	1	0.913043	1	1	0.954545	1	0.944444	0.952381	0.903226	0.83871	0.785714	1	0	0.947368	0.875	0.766667	1	0.952381	0.848485	0.85	1	1	0.818182	0.947368	0.84	1	0.8	0.794118	1	0.904762	0.944444	0.944444	0.863636	0.947368	1	0.894737	0.9	1	0.828571	0.829787	0.964286	0.944444	0.944444
Hyperthyroidism	1	1	1	1	1	1	1	1	1	1	1	1	1	1	1	0.947368	0.941176	1	0.947368	0	1	0.95	1	1	0.952381	0.833333	1	1	0.971429	1	1	1	0.923077	0.913043	1	1	1	0.5	0.875	1	1	1	1	1	0.913043	0.973684	1	1	1
DM	0.724138	0.769231	1	1	0.909091	1	1	0.933333	1	1	0.923077	1	0.888889	0.818182	0.913043	0.92	0.863636	1	0.875	1	0	0.782609	1	0.916667	0.84	0.923077	1	0.9	0.837838	1	0.823529	1	1	0.814815	0.888889	0.923077	1	1	1	1	1	0.909091	0.916667	1	0.933333	0.878049	0.823529	1	1
Hypercholesterolemia	0.657143	0.869565	0.952381	1	1	1	1	0.96	0.909091	1	0.857143	1	0.947368	0.954545	0.90625	0.766667	0.870968	1	0.766667	0.95	0.782609	0	1	0.954545	0.818182	0.956522	1	1	0.707317	1	0.928571	0.954545	0.892857	0.833333	1	0.857143	0.947368	1	0.96	0.95	0.947368	0.9	0.85	1	0.864865	0.727273	0.846154	1	0.947368
Hyperparathyroidism	0.965517	1	1	1	1	1	1	1	1	1	1	1	1	1	0.941176	1	0.941176	1	1	1	1	1	0	1	0.952381	1	1	1	0.941176	1	1	0.8	1	0.958333	1	1	1	1	1	0.666667	1	1	1	1	0.958333	0.945946	1	1	1
Fibromyalgia	0.967742	1	1	1	1	1	1	0.9	1	1	1	1	1	1	1	1	0.888889	1	0.952381	1	0.916667	0.954545	1	0	0.956522	0.875	1	1	0.882353	1	0.928571	1	0.857143	0.92	1	1	1	1	1	1	1	1	1	1	0.92	0.948718	1	1	1
Osteoarthritis	0.829268	0.92	0.904762	0.95	0.954545	1	1	0.961538	0.913043	0.95	0.913043	1	0.95	1	0.941176	0.848485	0.83871	0.952381	0.848485	0.952381	0.84	0.818182	0.952381	0.956522	0	0.863636	0.95	1	0.772727	0.952381	0.892857	0.909091	0.814815	0.771429	0.95	0.913043	0.95	0.95	0.875	1	0.95	0.904762	0.857143	0.95	0.771429	0.8125	0.931034	1	1
RA	0.935484	1	1	1	1	1	1	0.8	1	1	1	1	0.8	1	1	0.954545	0.95	0.833333	0.85	0.833333	0.923077	0.956522	1	0.875	0.863636	0	1	1	0.973684	1	0.933333	1	0.9375	0.962963	1	1	1	0.8	0.909091	1	1	0.857143	0.875	1	0.962963	0.97561	1	1	1
Ehlers.Danlos.syndrome	1	1	1	1	1	1	1	1	1	1	1	1	1	1	1	1	0.9375	1	1	1	1	1	1	1	0.95	1	0	1	0.970588	1	1	1	0.916667	0.956522	1	1	1	1	1	1	1	1	1	1	0.956522	0.972973	1	1	1
Melanoma	0.965517	0.875	1	1	1	1	1	1	1	1	1	1	1	0.5	0.941176	0.947368	0.941176	1	1	1	0.9	1	1	1	1	1	1	0	0.971429	1	1	1	1	1	1	1	1	1	1	1	1	1	1	1	1	1	1	1	1
Chronic.back.pain	0.734694	0.891892	1	1	0.942857	1	1	0.921053	0.916667	1	0.916667	1	1	0.944444	0.863636	0.731707	0.75	0.971429	0.818182	0.971429	0.837838	0.707317	0.941176	0.882353	0.772727	0.973684	0.970588	0.971429	0	0.941176	0.846154	0.914286	0.789474	0.674419	1	0.916667	0.970588	1	0.948718	0.941176	1	0.972222	0.972973	1	0.674419	0.58	0.783784	0.970588	1
Carpal.tunnel.syndrome	0.965517	0.875	1	1	0.75	1	1	1	1	1	1	1	1	1	0.941176	0.888889	1	1	0.947368	1	1	1	1	1	0.952381	1	1	1	0.941176	0	0.818182	1	1	0.958333	1	1	1	1	0.875	1	1	1	1	1	0.958333	0.973684	1	0.5	1
Cellulitis	0.741935	0.941176	1	1	0.833333	0.923077	1	0.875	1	1	0.933333	1	1	0.928571	0.92	0.925926	0.92	0.916667	0.84	1	0.823529	0.928571	1	0.928571	0.892857	0.933333	1	1	0.846154	0.818182	0	0.928571	0.904762	0.785714	1	1	1	1	0.875	1	1	1	1	1	0.827586	0.769231	0.9	0.909091	1
Alzheimer.s.Disease	0.896552	1	0.833333	1	1	1	1	1	0.875	1	0.875	1	1	1	0.947368	0.952381	0.75	1	1	1	1	0.954545	0.8	1	0.909091	1	1	1	0.914286	1	0.928571	0	0.857143	0.92	1	1	1	1	0.9	0.8	0.75	1	0.857143	1	0.92	0.891892	0.846154	1	1
Migraine	0.888889	0.944444	0.928571	1	1	0.928571	1	1	0.9375	1	0.9375	0.923077	1	1	0.833333	0.888889	0.666667	1	0.8	0.923077	1	0.892857	1	0.857143	0.814815	0.9375	0.916667	1	0.789474	1	0.904762	0.857143	0	0.833333	1	0.9375	1	0.916667	0.8125	0.923077	0.916667	0.928571	0.857143	1	0.793103	0.833333	0.954545	1	1
Insomnia	0.756098	0.888889	0.96	0.956522	0.96	0.96	1	0.965517	0.962963	0.956522	0.923077	0.958333	1	0.961538	0.818182	0.828571	0.655172	0.958333	0.794118	0.913043	0.814815	0.833333	0.958333	0.92	0.771429	0.962963	0.956522	1	0.674419	0.958333	0.785714	0.92	0.833333	0	0.956522	0.962963	0.956522	0.956522	0.928571	1	1	1	1	1	0.5625	0.571429	0.827586	0.956522	1
BPPV	0.964286	0.857143	1	1	1	1	1	1	1	1	1	1	1	1	0.9375	1	0.9375	1	1	1	0.888889	1	1	1	0.95	1	1	1	1	1	1	1	1	0.956522	0	0.8	1	1	1	1	1	1	1	1	1	1	1	1	1
Sensorineural.hearing.loss	0.96875	0.8	1	1	1	1	1	1	1	1	1	1	1	1	0.95	0.85	0.894737	1	0.904762	1	0.923077	0.857143	1	1	0.913043	1	1	1	0.916667	1	1	1	0.9375	0.962963	0.8	0	1	1	0.909091	1	1	1	1	1	0.962963	0.95	1	1	0.8
Conductive.hearing.loss	0.964286	1	1	1	1	1	1	1	1	1	1	1	1	1	1	1	1	1	0.944444	1	1	0.947368	1	1	0.95	1	1	1	0.970588	1	1	1	1	0.956522	1	1	0	1	1	1	1	1	1	1	1	0.972973	1	1	1
Mixed.hearing.loss	1	1	1	1	1	1	1	1	1	1	1	1	1	1	1	0.944444	0.9375	1	0.944444	0.5	1	1	1	1	0.95	0.8	1	1	1	1	1	1	0.916667	0.956522	1	1	1	0	0.857143	1	1	1	1	1	0.956522	0.972973	1	1	1
Tinnitus	0.90625	0.923077	0.888889	1	1	1	1	1	0.909091	1	0.909091	1	1	0.9	0.954545	0.863636	0.904762	1	0.863636	0.875	1	0.96	1	1	0.875	0.909091	1	1	0.948718	0.875	0.875	0.9	0.8125	0.928571	1	0.909091	1	0.857143	0	1	0.857143	1	0.9	1	0.846154	0.871795	0.941176	0.857143	1
Pulsatile.Tinnitus	0.928571	1	1	1	1	1	1	1	1	1	1	1	1	1	0.941176	1	0.875	1	0.947368	1	1	0.95	0.666667	1	1	1	1	1	0.941176	1	1	0.8	0.923077	1	1	1	1	1	1	0	1	0.75	0.8	1	1	0.945946	1	1	1
TIA	0.964286	1	0.666667	1	1	1	1	1	0.8	1	0.8	1	1	1	1	1	0.9375	1	1	1	1	0.947368	1	1	0.95	1	1	1	1	1	1	0.75	0.916667	1	1	1	1	1	0.857143	1	0	1	0.75	1	1	0.972973	1	1	1
Stroke	0.931034	1	1	1	1	1	1	1	1	1	1	1	0.666667	1	0.944444	1	0.944444	1	0.894737	1	0.909091	0.9	1	1	0.904762	0.857143	1	1	0.972222	1	1	1	0.928571	1	1	1	1	1	1	0.75	1	0	0.25	0.666667	1	0.974359	1	1	1
TIA.Stroke	0.896552	1	0.833333	1	1	1	1	1	0.875	1	0.875	1	0.75	1	0.947368	1	0.888889	1	0.9	1	0.916667	0.85	1	1	0.857143	0.875	1	1	0.972973	1	1	0.857143	0.857143	1	1	1	1	1	0.9	0.8	0.75	0.25	0	0.75	1	0.948718	1	1	1
Multiple.sclerosis	1	1	1	1	1	1	1	1	1	1	1	1	1	1	1	1	1	1	1	1	1	1	1	1	0.95	1	1	1	1	1	1	1	1	1	1	1	1	1	1	1	1	0.666667	0.75	0	1	1	1	1	1
MDD	0.866667	0.965517	0.96	0.956522	1	1	1	0.965517	0.962963	0.956522	0.923077	1	1	0.961538	0.916667	0.828571	0.7	0.958333	0.828571	0.913043	0.933333	0.864865	0.958333	0.92	0.771429	0.962963	0.956522	1	0.674419	0.958333	0.827586	0.92	0.793103	0.5625	1	0.962963	1	0.956522	0.846154	1	1	1	1	1	0	0.604651	0.785714	0.956522	1
GAD	0.7	0.952381	0.947368	0.972973	0.974359	0.974359	1	0.952381	0.923077	0.972973	0.894737	1	1	0.948718	0.87234	0.777778	0.767442	0.973684	0.829787	0.973684	0.878049	0.727273	0.945946	0.948718	0.8125	0.97561	0.972973	1	0.58	0.973684	0.769231	0.891892	0.833333	0.571429	1	0.95	0.972973	0.972973	0.871795	0.945946	0.972973	0.974359	0.948718	1	0.604651	0	0.8	0.972973	1
Iron.deficiency.anemia	0.818182	0.941176	1	1	1	1	1	0.941176	0.933333	1	0.857143	1	1	0.846154	0.92	0.884615	0.826087	0.916667	0.964286	1	0.823529	0.846154	1	1	0.931034	1	1	1	0.783784	1	0.9	0.846154	0.954545	0.827586	1	1	1	1	0.941176	1	1	1	1	1	0.785714	0.8	0	1	1
Lymphoma	0.964286	0.857143	1	1	1	1	1	1	1	1	1	1	1	1	0.9375	0.944444	1	1	0.944444	1	1	1	1	1	1	1	1	1	0.970588	0.5	0.909091	1	1	0.956522	1	1	1	1	0.857143	1	1	1	1	1	0.956522	0.972973	1	0	1
Leukemia	1	0.857143	1	1	1	1	1	1	1	1	1	1	1	1	1	1	0.9375	1	0.944444	1	1	0.947368	1	1	1	1	1	1	1	1	1	1	1	1	1	0.8	1	1	1	1	1	1	1	1	1	1	1	1	0
GERD	0.65	0.862069	0.964286	1	1	0.925926	1	0.935484	0.931034	1	0.892857	0.962963	1	0.846154	0.645161	0.777778	0.764706	1	0.871795	0.962963	0.793103	0.75	0.962963	0.846154	0.878049	0.931034	1	0.923077	0.723404	0.962963	0.84375	0.928571	0.774194	0.675676	0.961538	0.966667	1	0.961538	0.862069	1	0.961538	1	0.965517	1	0.775	0.6875	0.84375	0.961538	1
Dyspepsia	0.774194	0.866667	1	1	0.916667	0.916667	1	1	1	1	1	0.909091	1	0.923077	0.7	0.88	0.869565	1	0.833333	1	0.882353	0.925926	0.909091	1	0.965517	1	1	0.909091	0.842105	0.909091	0.764706	0.923077	0.842105	0.68	1	1	1	1	0.9375	0.909091	1	0.916667	0.923077	1	0.821429	0.794872	0.95	0.9	1
Endstage.liver.disease	0.862069	1	1	1	1	1	1	0.909091	0.888889	1	0.75	1	1	0.875	0.95	0.954545	0.95	1	0.904762	1	0.833333	0.8	1	0.875	0.958333	0.888889	1	1	0.916667	1	0.857143	1	1	0.923077	1	1	1	1	1	1	1	1	1	1	0.962963	0.95	0.857143	1	1
IBS	0.9375	1	1	1	1	0.875	1	1	1	1	1	0.857143	1	0.888889	0.842105	1	0.952381	1	0.956522	1	1	1	0.857143	1	0.916667	1	0.833333	0.857143	0.947368	1	1	1	0.875	0.884615	1	1	1	1	1	1	1	1	1	1	0.925926	0.95122	0.9375	1	1
Ulcerative.colitits	0.965517	1	0.75	1	1	1	0.5	1	1	1	1	1	1	1	0.941176	1	1	1	1	1	1	1	1	1	1	1	1	1	0.971429	1	1	1	1	0.958333	1	1	1	1	1	1	1	1	1	1	1	0.973684	1	1	1
Crohn.s.Disease	0.818182	0.941176	0.833333	1	0.923077	0.923077	0.909091	1	0.857143	1	0.857143	0.916667	1	0.928571	0.772727	0.925926	0.92	1	0.884615	1	0.947368	0.928571	1	0.928571	0.931034	1	1	0.916667	0.875	0.916667	0.842105	0.928571	0.789474	0.866667	1	1	1	1	0.875	1	0.909091	0.923077	0.846154	0.909091	0.9375	0.883721	0.952381	0.909091	1
Radiation.colitis	0.964286	1	0.666667	1	1	1	1	1	0.8	1	0.8	1	1	1	1	1	0.9375	1	1	1	1	0.947368	1	1	0.95	1	1	1	1	1	1	0.75	0.916667	1	1	1	1	1	0.857143	1	0	1	0.75	1	1	0.972973	1	1	1
Viral.hepatitis	0.966667	1	1	1	1	0.8	1	1	1	1	1	0.75	1	1	0.944444	1	0.944444	1	1	0.75	1	0.952381	1	1	0.954545	1	0.666667	1	0.942857	1	1	1	0.846154	0.869565	1	1	1	1	1	1	1	1	1	1	0.916667	0.974359	1	1	1
PCOS	0.935484	1	1	1	0.857143	1	1	1	1	1	1	1	1	1	0.95	0.954545	0.894737	1	0.789474	0.833333	0.923077	0.956522	1	1	0.958333	0.75	1	1	0.945946	1	0.933333	1	0.866667	0.923077	1	1	1	0.8	0.909091	0.833333	1	0.857143	0.875	1	0.962963	0.894737	1	1	1
Dysmenorrhea	0.896552	1	1	1	1	0.833333	1	1	1	1	1	0.8	1	1	0.888889	0.952381	0.888889	1	0.9	0.8	1	1	1	1	0.956522	0.875	1	1	0.972973	1	0.846154	0.857143	0.769231	0.826087	1	1	1	0.75	0.9	1	1	1	1	1	0.875	0.921053	0.928571	1	1
Seconadary.amenorrhea	0.966667	1	1	1	1	1	1	1	1	1	1	1	1	1	1	1	1	1	0.95	1	1	1	1	1	0.954545	1	1	1	1	1	0.923077	1	1	0.96	1	1	1	1	1	1	1	0.8	0.833333	0.666667	0.96	0.947368	1	1	1
Cervical.Cancer	1	1	1	1	1	1	1	0.857143	1	1	1	1	1	1	1	1	1	1	1	1	1	1	1	0.75	1	0.8	1	1	0.970588	1	1	1	1	1	1	1	1	1	1	1	1	1	1	1	1	1	1	1	1
PID	0.823529	1	1	1	1	0.928571	1	0.944444	0.9375	1	0.866667	0.923077	0.916667	0.933333	0.833333	0.928571	0.833333	1	0.888889	0.923077	0.894737	0.851852	0.923077	1	0.933333	0.866667	0.916667	1	0.85	1	0.904762	0.857143	0.857143	0.793103	1	1	1	1	1	0.923077	1	0.928571	0.933333	1	0.870968	0.860465	0.85	1	1
Endometrial.cancer	0.967742	1	1	1	1	1	1	0.9	1	1	1	1	1	1	0.888889	1	1	1	0.9	1	1	0.954545	1	0.857143	1	0.714286	1	1	0.972973	1	1	1	1	1	1	1	1	1	1	1	1	1	1	1	1	1	1	1	1
Endometriosis	0.823529	1	0.928571	1	1	0.928571	1	1	0.9375	1	0.9375	0.923077	1	1	0.833333	0.928571	0.727273	1	0.888889	1	0.95	0.851852	1	1	0.814815	1	0.916667	1	0.878049	1	0.954545	0.769231	0.736842	0.833333	1	1	1	1	0.944444	0.923077	0.916667	0.928571	0.857143	1	0.833333	0.833333	0.85	1	1
UTI	0.921053	1	1	1	1	1	1	0.947368	0.875	1	0.875	1	0.923077	1	0.84	0.807692	1	1	0.892857	0.928571	0.952381	0.814815	0.928571	0.9375	0.862069	0.875	1	1	0.794872	1	0.956522	1	0.958333	0.875	1	0.8	1	1	0.947368	1	1	0.857143	0.866667	0.923077	0.875	0.863636	0.956522	1	1
Abnormal.uterine.bleeding	0.885714	0.941176	0.923077	0.909091	1	0.923077	1	0.941176	0.933333	0.909091	0.933333	0.916667	1	1	0.875	0.925926	0.92	1	0.964286	1	0.888889	0.928571	1	0.928571	0.892857	1	1	1	0.875	1	0.952381	0.928571	0.85	0.785714	1	1	1	1	1	1	1	0.923077	0.928571	0.909091	0.827586	0.769231	0.777778	1	1
Uterine.fibroid	0.787879	0.944444	1	1	1	0.928571	1	0.944444	0.9375	1	0.866667	0.923077	1	0.933333	0.833333	0.928571	0.88	1	0.888889	1	0.894737	0.851852	1	1	0.896552	1	0.916667	1	0.85	1	0.85	0.933333	0.857143	0.75	1	1	0.916667	1	1	1	1	1	1	1	0.833333	0.833333	0.789474	1	1
CKD	0.966667	1	1	1	1	1	1	0.888889	1	1	1	1	1	1	0.944444	1	0.944444	1	0.894737	1	1	0.952381	1	0.6	1	0.857143	1	1	0.942857	1	1	1	0.928571	1	1	1	1	1	1	1	1	1	1	1	0.96	1	1	1	1
Nephrolithiasis.Urolithiasis	0.931034	0.888889	1	1	1	1	1	1	0.857143	1	0.857143	1	1	0.833333	0.944444	0.833333	0.944444	1	0.95	1	0.909091	0.952381	1	1	0.954545	1	1	0.75	0.911765	1	1	1	0.928571	1	1	0.857143	1	1	0.888889	1	1	1	1	1	0.96	1	0.923077	1	1
Sj√∂gren.Syndrome	1	1	1	1	1	1	1	1	1	1	1	1	1	1	0.9375	1	1	1	1	1	1	1	0.5	1	0.95	1	1	1	0.970588	1	1	1	1	0.956522	1	1	1	1	1	1	1	1	1	1	0.956522	0.972973	1	1	1
SLE	0.965517	1	1	1	1	0.75	1	1	1	1	1	0.666667	1	1	0.941176	1	1	1	1	1	1	1	1	1	0.952381	1	1	1	1	1	1	1	0.923077	0.958333	1	1	1	1	1	1	1	0.75	0.8	0.5	1	1	1	1	1
Glaucoma	0.857143	0.777778	1	1	1	0.833333	1	1	1	1	1	1	1	1	0.947368	0.9	0.947368	1	0.952381	1	0.916667	0.954545	0.8	1	1	1	1	1	0.914286	0.8	0.846154	0.857143	1	0.92	1	1	1	1	0.9	0.8	1	1	1	1	0.961538	0.891892	0.928571	0.75	1
Cataract	0.806452	0.857143	1	1	1	0.8	1	0.857143	1	1	1	0.9	1	0.916667	0.913043	0.92	1	1	0.961538	1	0.875	0.923077	1	0.818182	0.925926	0.923077	1	1	0.837838	0.9	0.823529	1	0.95	0.857143	1	1	1	1	0.857143	1	1	1	1	1	0.967742	0.878049	0.888889	0.888889	1
Retinal.detachment	0.964286	1	1	1	1	1	1	1	1	1	1	1	1	1	1	1	1	1	1	1	0.888889	0.947368	1	1	0.95	1	1	1	0.970588	1	1	1	1	1	1	1	1	1	1	1	1	1	1	1	0.956522	0.972973	0.909091	1	1
macular.degeneration	1	1	1	1	1	1	1	0.857143	1	1	1	1	1	1	1	1	1	1	1	1	1	1	1	0.75	1	0.8	1	1	0.970588	1	1	1	1	1	1	1	1	1	1	1	1	1	1	1	1	1	1	1	1
Diabetic.retinopathy	0.928571	0.875	1	1	1	1	1	1	1	1	1	1	1	1	1	0.947368	1	1	1	1	0.777778	0.894737	1	1	0.952381	1	1	1	0.941176	1	1	1	1	0.958333	1	1	1	1	1	1	1	1	1	1	0.958333	0.945946	0.818182	1	1
Allergic.Conjunctivitis	1	1	1	1	1	1	1	1	1	1	1	1	1	1	1	1	1	1	1	1	1	1	1	1	0.95	1	1	1	0.970588	1	1	1	1	1	1	1	1	1	1	1	1	1	1	1	1	1	1	1	1
Breast.cancer	0.733333	0.942857	0.955224	0.985075	0.970588	0.985507	0.985075	0.986301	0.941176	0.985075	0.925373	1	0.985075	0.971014	0.878378	0.768116	0.863014	0.985294	0.866667	0.985294	0.898551	0.771429	0.970149	0.985714	0.791667	0.985915	0.985075	1	0.635135	0.970149	0.852941	0.940299	0.902778	0.714286	0.985075	0.941176	0.985075	1	0.927536	0.985294	0.985075	0.985507	0.971014	1	0.732394	0.555556	0.835821	0.985075	1
Obesity	0.680851	0.948718	0.911765	0.970588	0.972222	0.972222	0.970588	0.891892	0.945946	0.970588	0.916667	0.941176	0.970588	0.972973	0.809524	0.938776	0.809524	1	0.790698	0.971429	0.868421	0.822222	0.971429	0.914286	0.897959	0.885714	1	1	0.866667	1	0.875	0.914286	0.85	0.787234	1	0.973684	1	0.970588	0.891892	0.941176	0.970588	0.942857	0.914286	1	0.86	0.775862	0.902439	1	0.970588
[truncated: 30 more columns]
