# Supplementary material for: Exploring disease interrelationships in patients with lymphatic disorders: A single center retrospective experience
Source: Clin Transl Med. 2022 Apr 22;12(4):e760. doi: 10.1002/ctm2.760 (PMC9028099; doi:10.1002/ctm2.760)
Supplement: Supplementary file 9 — Supplementary Table 5. Prevalence of disease pairs in Jaccard analysis. [file CTM2-12-e760-s001.xlsx]

## Sheet: table 1
	X	variableX	Control	Lymphatic	prev.x	prev.y	mean	label
2	Abnormal.uterine.bleeding	AF	0.923077	1	4.696	7.32	6.008	Abnormal.uterine.bleeding_AF
3	Abnormal.uterine.bleeding	Allergic.Conjunctivitis	1	0.896552	4.696	1.381	3.0385	Abnormal.uterine.bleeding_Allergic.Conjunctivitis
4	Abnormal.uterine.bleeding	Allergic.rhinitis	0.925926	0.8625	4.696	11.878	8.287	Abnormal.uterine.bleeding_Allergic.rhinitis
5	Abnormal.uterine.bleeding	Alzheimer.s.Disease	0.928571	0.930233	4.696	3.729	4.2125	Abnormal.uterine.bleeding_Alzheimer.s.Disease
6	Abnormal.uterine.bleeding	Asthma	0.875	0.892857	4.696	11.878	8.287	Abnormal.uterine.bleeding_Asthma
8	Abnormal.uterine.bleeding	Breast.cancer	0.916667	0.940299	4.696	25.691	15.1935	Abnormal.uterine.bleeding_Breast.cancer
9	Abnormal.uterine.bleeding	CAD	0.941176	0.955882	4.696	7.597	6.1465	Abnormal.uterine.bleeding_CAD
11	Abnormal.uterine.bleeding	Carpal.tunnel.syndrome	1	0.880952	4.696	3.729	4.2125	Abnormal.uterine.bleeding_Carpal.tunnel.syndrome
12	Abnormal.uterine.bleeding	Cataract	0.888889	0.917808	4.696	8.978	6.837	Abnormal.uterine.bleeding_Cataract
13	Abnormal.uterine.bleeding	Cellulitis	0.952381	0.943662	4.696	19.061	11.8785	Abnormal.uterine.bleeding_Cellulitis
14	Abnormal.uterine.bleeding	Cervical.Cancer	1	0.945946	4.696	2.348	3.522	Abnormal.uterine.bleeding_Cervical.Cancer
15	Abnormal.uterine.bleeding	CHF	0.909091	0.945455	4.696	4.972	4.834	Abnormal.uterine.bleeding_CHF
16	Abnormal.uterine.bleeding	Chronic.back.pain	0.875	0.883212	4.696	22.652	13.674	Abnormal.uterine.bleeding_Chronic.back.pain
17	Abnormal.uterine.bleeding	CKD	1	0.985075	4.696	6.63	5.663	Abnormal.uterine.bleeding_CKD
19	Abnormal.uterine.bleeding	COPD	1	0.977273	4.696	3.591	4.1435	Abnormal.uterine.bleeding_COPD
20	Abnormal.uterine.bleeding	Crohn.s.Disease	0.9	0.890909	4.696	6.768	5.732	Abnormal.uterine.bleeding_Crohn.s.Disease
21	Abnormal.uterine.bleeding	CVI	0.941176	0.974194	4.696	19.89	12.293	Abnormal.uterine.bleeding_CVI
22	Abnormal.uterine.bleeding	DCM	0.933333	0.918919	4.696	3.039	3.8675	Abnormal.uterine.bleeding_DCM
23	Abnormal.uterine.bleeding	Diabetic.retinopathy	0.818182	1	4.696	0.691	2.6935	Abnormal.uterine.bleeding_Diabetic.retinopathy
24	Abnormal.uterine.bleeding	DM	0.888889	0.942529	4.696	10.773	7.7345	Abnormal.uterine.bleeding_DM
25	Abnormal.uterine.bleeding	DVT	1	0.962963	4.696	4.972	4.834	Abnormal.uterine.bleeding_DVT
26	Abnormal.uterine.bleeding	Dysmenorrhea	0.846154	0.766667	4.696	2.486	3.591	Abnormal.uterine.bleeding_Dysmenorrhea
27	Abnormal.uterine.bleeding	Dyspepsia	0.833333	0.816667	4.696	8.011	6.3535	Abnormal.uterine.bleeding_Dyspepsia
28	Abnormal.uterine.bleeding	Ehlers.Danlos.syndrome	1	0.958333	4.696	0.414	2.555	Abnormal.uterine.bleeding_Ehlers.Danlos.syndrome
29	Abnormal.uterine.bleeding	Endometrial.cancer	1	0.926829	4.696	3.453	4.0745	Abnormal.uterine.bleeding_Endometrial.cancer
30	Abnormal.uterine.bleeding	Endometriosis	0.789474	0.794118	4.696	4.144	4.42	Abnormal.uterine.bleeding_Endometriosis
31	Abnormal.uterine.bleeding	Endstage.liver.disease	1	0.941176	4.696	4.972	4.834	Abnormal.uterine.bleeding_Endstage.liver.disease
32	Abnormal.uterine.bleeding	Fibromyalgia	0.928571	0.852941	4.696	2.762	3.729	Abnormal.uterine.bleeding_Fibromyalgia
33	Abnormal.uterine.bleeding	GAD	0.769231	0.909091	4.696	21.823	13.2595	Abnormal.uterine.bleeding_GAD
34	Abnormal.uterine.bleeding	GERD	0.84375	0.909722	4.696	22.238	13.467	Abnormal.uterine.bleeding_GERD
35	Abnormal.uterine.bleeding	Glaucoma	0.928571	0.979592	4.696	4.282	4.489	Abnormal.uterine.bleeding_Glaucoma
36	Abnormal.uterine.bleeding	HCM	0.933333	0.911765	4.696	2.624	3.66	Abnormal.uterine.bleeding_HCM
37	Abnormal.uterine.bleeding	HTN	0.885714	0.956098	4.696	30.249	17.4725	Abnormal.uterine.bleeding_HTN
38	Abnormal.uterine.bleeding	Hypercholesterolemia	0.928571	0.938272	4.696	23.343	14.0195	Abnormal.uterine.bleeding_Hypercholesterolemia
39	Abnormal.uterine.bleeding	Hyperparathyroidism	1	0.966667	4.696	1.381	3.0385	Abnormal.uterine.bleeding_Hyperparathyroidism
40	Abnormal.uterine.bleeding	Hyperthyroidism	1	0.967742	4.696	1.519	3.1075	Abnormal.uterine.bleeding_Hyperthyroidism
41	Abnormal.uterine.bleeding	Hypothyroidism	0.964286	0.914062	4.696	18.508	11.602	Abnormal.uterine.bleeding_Hypothyroidism
42	Abnormal.uterine.bleeding	IBS	0.9375	0.926829	4.696	3.729	4.2125	Abnormal.uterine.bleeding_IBS
43	Abnormal.uterine.bleeding	Insomnia	0.785714	0.903614	4.696	12.569	8.6325	Abnormal.uterine.bleeding_Insomnia
44	Abnormal.uterine.bleeding	Iron.deficiency.anemia	0.777778	0.90411	4.696	9.392	7.044	Abnormal.uterine.bleeding_Iron.deficiency.anemia
45	Abnormal.uterine.bleeding	Leukemia	1	0.962963	4.696	0.829	2.7625	Abnormal.uterine.bleeding_Leukemia
46	Abnormal.uterine.bleeding	Lymphoma	1	0.966667	4.696	1.243	2.9695	Abnormal.uterine.bleeding_Lymphoma
48	Abnormal.uterine.bleeding	MDD	0.827586	0.903509	4.696	17.265	10.9805	Abnormal.uterine.bleeding_MDD
49	Abnormal.uterine.bleeding	Melanoma	1	0.978261	4.696	3.591	4.1435	Abnormal.uterine.bleeding_Melanoma
50	Abnormal.uterine.bleeding	Migraine	0.85	0.888889	4.696	8.149	6.4225	Abnormal.uterine.bleeding_Migraine
52	Abnormal.uterine.bleeding	Multiple.sclerosis	0.909091	1	4.696	0.552	2.624	Abnormal.uterine.bleeding_Multiple.sclerosis
54	Abnormal.uterine.bleeding	Nephrolithiasis.Urolithiasis	1	0.837209	4.696	4.144	4.42	Abnormal.uterine.bleeding_Nephrolithiasis.Urolithiasis
55	Abnormal.uterine.bleeding	Obesity	0.846154	0.96	4.696	44.613	24.6545	Abnormal.uterine.bleeding_Obesity
56	Abnormal.uterine.bleeding	OSA	0.92	0.893805	4.696	16.298	10.497	Abnormal.uterine.bleeding_OSA
57	Abnormal.uterine.bleeding	Osteoarthritis	0.892857	0.926471	4.696	19.751	12.2235	Abnormal.uterine.bleeding_Osteoarthritis
58	Abnormal.uterine.bleeding	PAD	0.916667	0.977273	4.696	3.453	4.0745	Abnormal.uterine.bleeding_PAD
59	Abnormal.uterine.bleeding	PCOS	0.933333	0.935484	4.696	2.072	3.384	Abnormal.uterine.bleeding_PCOS
60	Abnormal.uterine.bleeding	PE	0.923077	0.971429	4.696	2.21	3.453	Abnormal.uterine.bleeding_PE
61	Abnormal.uterine.bleeding	PID	0.789474	0.8	4.696	6.768	5.732	Abnormal.uterine.bleeding_PID
62	Abnormal.uterine.bleeding	Pulm.Fibrosis	1	0.973684	4.696	2.486	3.591	Abnormal.uterine.bleeding_Pulm.Fibrosis
64	Abnormal.uterine.bleeding	RA	1	0.973684	4.696	2.901	3.7985	Abnormal.uterine.bleeding_RA
65	Abnormal.uterine.bleeding	Radiation.colitis	1	0.961538	4.696	0.691	2.6935	Abnormal.uterine.bleeding_Radiation.colitis
66	Abnormal.uterine.bleeding	Retinal.detachment	0.909091	1	4.696	0.691	2.6935	Abnormal.uterine.bleeding_Retinal.detachment
67	Abnormal.uterine.bleeding	Seconadary.amenorrhea	0.833333	0.896552	4.696	1.657	3.1765	Abnormal.uterine.bleeding_Seconadary.amenorrhea
68	Abnormal.uterine.bleeding	Sensorineural.hearing.loss	1	0.964286	4.696	5.525	5.1105	Abnormal.uterine.bleeding_Sensorineural.hearing.loss
70	Abnormal.uterine.bleeding	SLE	0.818182	1	4.696	0.829	2.7625	Abnormal.uterine.bleeding_SLE
71	Abnormal.uterine.bleeding	Stroke	0.923077	1	4.696	4.696	4.696	Abnormal.uterine.bleeding_Stroke
72	Abnormal.uterine.bleeding	TIA	1	0.969697	4.696	1.657	3.1765	Abnormal.uterine.bleeding_TIA
73	Abnormal.uterine.bleeding	TIA.Stroke	0.928571	0.982456	4.696	5.387	5.0415	Abnormal.uterine.bleeding_TIA.Stroke
74	Abnormal.uterine.bleeding	Tinnitus	1	0.931818	4.696	4.282	4.489	Abnormal.uterine.bleeding_Tinnitus
76	Abnormal.uterine.bleeding	Uterine.fibroid	0.789474	0.736842	4.696	5.11	4.903	Abnormal.uterine.bleeding_Uterine.fibroid
77	Abnormal.uterine.bleeding	UTI	0.909091	0.901235	4.696	10.912	7.804	Abnormal.uterine.bleeding_UTI
78	Abnormal.uterine.bleeding	Viral.hepatitis	0.923077	0.96875	4.696	1.796	3.246	Abnormal.uterine.bleeding_Viral.hepatitis
79	AF	Abnormal.uterine.bleeding	0.923077	1	7.32	4.696	6.008	AF_Abnormal.uterine.bleeding
81	AF	Allergic.Conjunctivitis	1	0.964912	7.32	1.381	4.3505	AF_Allergic.Conjunctivitis
82	AF	Allergic.rhinitis	1	0.936937	7.32	11.878	9.599	AF_Allergic.rhinitis
83	AF	Alzheimer.s.Disease	0.833333	0.893939	7.32	3.729	5.5245	AF_Alzheimer.s.Disease
84	AF	Asthma	0.944444	0.928571	7.32	11.878	9.599	AF_Asthma
85	AF	BPPV	1	0.933333	7.32	2.072	4.696	AF_BPPV
86	AF	Breast.cancer	0.955224	0.923567	7.32	25.691	16.5055	AF_Breast.cancer
87	AF	CAD	1	0.759494	7.32	7.597	7.4585	AF_CAD
88	AF	Carotid.stenosis	1	0.915254	7.32	2.072	4.696	AF_Carotid.stenosis
89	AF	Carpal.tunnel.syndrome	1	0.957746	7.32	3.729	5.5245	AF_Carpal.tunnel.syndrome
90	AF	Cataract	1	0.87234	7.32	8.978	8.149	AF_Cataract
91	AF	Cellulitis	1	0.865385	7.32	19.061	13.1905	AF_Cellulitis
93	AF	CHF	0.666667	0.75	7.32	4.972	6.146	AF_CHF
94	AF	Chronic.back.pain	1	0.867925	7.32	22.652	14.986	AF_Chronic.back.pain
95	AF	CKD	1	0.82716	7.32	6.63	6.975	AF_CKD
97	AF	COPD	1	0.875	7.32	3.591	5.4555	AF_COPD
98	AF	Crohn.s.Disease	0.833333	0.91358	7.32	6.768	7.044	AF_Crohn.s.Disease
99	AF	CVI	1	0.892857	7.32	19.89	13.605	AF_CVI
100	AF	DCM	0.666667	0.919355	7.32	3.039	5.1795	AF_DCM
101	AF	Diabetic.retinopathy	1	0.960784	7.32	0.691	4.0055	AF_Diabetic.retinopathy
102	AF	DM	1	0.855769	7.32	10.773	9.0465	AF_DM
103	AF	DVT	1	0.9625	7.32	4.972	6.146	AF_DVT
104	AF	Dysmenorrhea	1	0.933333	7.32	2.486	4.903	AF_Dysmenorrhea
105	AF	Dyspepsia	1	0.898876	7.32	8.011	7.6655	AF_Dyspepsia
108	AF	Endometriosis	0.928571	1	7.32	4.144	5.732	AF_Endometriosis
109	AF	Endstage.liver.disease	1	0.961538	7.32	4.972	6.146	AF_Endstage.liver.disease
111	AF	GAD	0.947368	0.88961	7.32	21.823	14.5715	AF_GAD
112	AF	GERD	0.964286	0.871166	7.32	22.238	14.779	AF_GERD
113	AF	Glaucoma	1	0.9	7.32	4.282	5.801	AF_Glaucoma
114	AF	HCM	0.666667	0.915254	7.32	2.624	4.972	AF_HCM
115	AF	HTN	0.931034	0.800995	7.32	30.249	18.7845	AF_HTN
116	AF	Hypercholesterolemia	0.952381	0.801205	7.32	23.343	15.3315	AF_Hypercholesterolemia
117	AF	Hyperparathyroidism	1	0.982456	7.32	1.381	4.3505	AF_Hyperparathyroidism
118	AF	Hyperthyroidism	1	0.946429	7.32	1.519	4.4195	AF_Hyperthyroidism
119	AF	Hypothyroidism	1	0.885906	7.32	18.508	12.914	AF_Hypothyroidism
120	AF	IBS	1	0.940299	7.32	3.729	5.5245	AF_IBS
121	AF	Insomnia	0.96	0.886792	7.32	12.569	9.9445	AF_Insomnia
122	AF	Iron.deficiency.anemia	1	0.940594	7.32	9.392	8.356	AF_Iron.deficiency.anemia
123	AF	Leukemia	1	0.981481	7.32	0.829	4.0745	AF_Leukemia
124	AF	Lymphoma	1	0.964286	7.32	1.243	4.2815	AF_Lymphoma
125	AF	macular.degeneration	1	0.965517	7.32	1.519	4.4195	AF_macular.degeneration
126	AF	MDD	0.96	0.898551	7.32	17.265	12.2925	AF_MDD
127	AF	Melanoma	1	0.911765	7.32	3.591	5.4555	AF_Melanoma
128	AF	Migraine	0.928571	0.934066	7.32	8.149	7.7345	AF_Migraine
129	AF	Mixed.hearing.loss	1	0.981818	7.32	0.967	4.1435	AF_Mixed.hearing.loss
131	AF	MVP	0.666667	1	7.32	0.829	4.0745	AF_MVP
132	AF	Nephrolithiasis.Urolithiasis	1	0.959459	7.32	4.144	5.732	AF_Nephrolithiasis.Urolithiasis
133	AF	Obesity	0.911765	0.902913	7.32	44.613	25.9665	AF_Obesity
134	AF	OSA	0.944444	0.784	7.32	16.298	11.809	AF_OSA
135	AF	Osteoarthritis	0.904762	0.846667	7.32	19.751	13.5355	AF_Osteoarthritis
136	AF	PAD	1	0.909091	7.32	3.453	5.3865	AF_PAD
138	AF	PE	1	0.95	7.32	2.21	4.765	AF_PE
139	AF	PID	1	0.951807	7.32	6.768	7.044	AF_PID
140	AF	Pulm.Fibrosis	1	0.9	7.32	2.486	4.903	AF_Pulm.Fibrosis
142	AF	RA	1	0.935484	7.32	2.901	5.1105	AF_RA
143	AF	Radiation.colitis	0.666667	1	7.32	0.691	4.0055	AF_Radiation.colitis
144	AF	Retinal.detachment	1	0.981132	7.32	0.691	4.0055	AF_Retinal.detachment
146	AF	Sensorineural.hearing.loss	1	0.950617	7.32	5.525	6.4225	AF_Sensorineural.hearing.loss
148	AF	SLE	1	0.961538	7.32	0.829	4.0745	AF_SLE
149	AF	Stroke	1	0.808824	7.32	4.696	6.008	AF_Stroke
150	AF	TIA	0.666667	0.948276	7.32	1.657	4.4885	AF_TIA
151	AF	TIA.Stroke	0.833333	0.819444	7.32	5.387	6.3535	AF_TIA.Stroke
152	AF	Tinnitus	0.888889	0.986301	7.32	4.282	5.801	AF_Tinnitus
153	AF	Ulcerative.colitits	0.75	0.961538	7.32	0.829	4.0745	AF_Ulcerative.colitits
154	AF	Uterine.fibroid	1	0.972603	7.32	5.11	6.215	AF_Uterine.fibroid
155	AF	UTI	1	0.90566	7.32	10.912	9.116	AF_UTI
157	Allergic.Conjunctivitis	Abnormal.uterine.bleeding	1	0.896552	1.381	4.696	3.0385	Allergic.Conjunctivitis_Abnormal.uterine.bleeding
158	Allergic.Conjunctivitis	AF	1	0.964912	1.381	7.32	4.3505	Allergic.Conjunctivitis_AF
160	Allergic.Conjunctivitis	Allergic.rhinitis	1	0.973333	1.381	11.878	6.6295	Allergic.Conjunctivitis_Allergic.rhinitis
161	Allergic.Conjunctivitis	Alzheimer.s.Disease	1	0.967742	1.381	3.729	2.555	Allergic.Conjunctivitis_Alzheimer.s.Disease
162	Allergic.Conjunctivitis	Asthma	1	0.987179	1.381	11.878	6.6295	Allergic.Conjunctivitis_Asthma
163	Allergic.Conjunctivitis	BPPV	1	0.954545	1.381	2.072	1.7265	Allergic.Conjunctivitis_BPPV
164	Allergic.Conjunctivitis	Breast.cancer	0.985075	0.95935	1.381	25.691	13.536	Allergic.Conjunctivitis_Breast.cancer
165	Allergic.Conjunctivitis	CAD	1	0.982143	1.381	7.597	4.489	Allergic.Conjunctivitis_CAD
167	Allergic.Conjunctivitis	Carpal.tunnel.syndrome	1	0.9	1.381	3.729	2.555	Allergic.Conjunctivitis_Carpal.tunnel.syndrome
168	Allergic.Conjunctivitis	Cataract	0.888889	0.916667	1.381	8.978	5.1795	Allergic.Conjunctivitis_Cataract
169	Allergic.Conjunctivitis	Cellulitis	1	0.969697	1.381	19.061	10.221	Allergic.Conjunctivitis_Cellulitis
170	Allergic.Conjunctivitis	Cervical.Cancer	1	0.958333	1.381	2.348	1.8645	Allergic.Conjunctivitis_Cervical.Cancer
172	Allergic.Conjunctivitis	Chronic.back.pain	0.970588	0.962687	1.381	22.652	12.0165	Allergic.Conjunctivitis_Chronic.back.pain
173	Allergic.Conjunctivitis	CKD	1	0.981132	1.381	6.63	4.0055	Allergic.Conjunctivitis_CKD
176	Allergic.Conjunctivitis	Crohn.s.Disease	1	0.931818	1.381	6.768	4.0745	Allergic.Conjunctivitis_Crohn.s.Disease
177	Allergic.Conjunctivitis	CVI	1	0.978873	1.381	19.89	10.6355	Allergic.Conjunctivitis_CVI
180	Allergic.Conjunctivitis	DM	1	0.945946	1.381	10.773	6.077	Allergic.Conjunctivitis_DM
181	Allergic.Conjunctivitis	DVT	1	0.97561	1.381	4.972	3.1765	Allergic.Conjunctivitis_DVT
182	Allergic.Conjunctivitis	Dysmenorrhea	1	0.954545	1.381	2.486	1.9335	Allergic.Conjunctivitis_Dysmenorrhea
183	Allergic.Conjunctivitis	Dyspepsia	1	0.944444	1.381	8.011	4.696	Allergic.Conjunctivitis_Dyspepsia
185	Allergic.Conjunctivitis	Endometrial.cancer	1	0.928571	1.381	3.453	2.417	Allergic.Conjunctivitis_Endometrial.cancer
186	Allergic.Conjunctivitis	Endometriosis	1	0.961538	1.381	4.144	2.7625	Allergic.Conjunctivitis_Endometriosis
187	Allergic.Conjunctivitis	Endstage.liver.disease	1	0.974359	1.381	4.972	3.1765	Allergic.Conjunctivitis_Endstage.liver.disease
188	Allergic.Conjunctivitis	Fibromyalgia	1	0.958333	1.381	2.762	2.0715	Allergic.Conjunctivitis_Fibromyalgia
189	Allergic.Conjunctivitis	GAD	1	0.96	1.381	21.823	11.602	Allergic.Conjunctivitis_GAD
190	Allergic.Conjunctivitis	GERD	1	0.963768	1.381	22.238	11.8095	Allergic.Conjunctivitis_GERD
193	Allergic.Conjunctivitis	HTN	1	0.979592	1.381	30.249	15.815	Allergic.Conjunctivitis_HTN
194	Allergic.Conjunctivitis	Hypercholesterolemia	1	0.96732	1.381	23.343	12.362	Allergic.Conjunctivitis_Hypercholesterolemia
196	Allergic.Conjunctivitis	Hyperthyroidism	1	0.875	1.381	1.519	1.45	Allergic.Conjunctivitis_Hyperthyroidism
197	Allergic.Conjunctivitis	Hypothyroidism	1	0.97541	1.381	18.508	9.9445	Allergic.Conjunctivitis_Hypothyroidism
198	Allergic.Conjunctivitis	IBS	1	0.965517	1.381	3.729	2.555	Allergic.Conjunctivitis_IBS
199	Allergic.Conjunctivitis	Insomnia	1	0.959459	1.381	12.569	6.975	Allergic.Conjunctivitis_Insomnia
200	Allergic.Conjunctivitis	Iron.deficiency.anemia	1	0.984615	1.381	9.392	5.3865	Allergic.Conjunctivitis_Iron.deficiency.anemia
203	Allergic.Conjunctivitis	macular.degeneration	1	0.944444	1.381	1.519	1.45	Allergic.Conjunctivitis_macular.degeneration
204	Allergic.Conjunctivitis	MDD	1	0.962617	1.381	17.265	9.323	Allergic.Conjunctivitis_MDD
205	Allergic.Conjunctivitis	Melanoma	1	0.935484	1.381	3.591	2.486	Allergic.Conjunctivitis_Melanoma
206	Allergic.Conjunctivitis	Migraine	1	0.962963	1.381	8.149	4.765	Allergic.Conjunctivitis_Migraine
207	Allergic.Conjunctivitis	Mixed.hearing.loss	1	0.928571	1.381	0.967	1.174	Allergic.Conjunctivitis_Mixed.hearing.loss
210	Allergic.Conjunctivitis	Nephrolithiasis.Urolithiasis	1	0.941176	1.381	4.144	2.7625	Allergic.Conjunctivitis_Nephrolithiasis.Urolithiasis
211	Allergic.Conjunctivitis	Obesity	1	0.986395	1.381	44.613	22.997	Allergic.Conjunctivitis_Obesity
212	Allergic.Conjunctivitis	OSA	1	0.962617	1.381	16.298	8.8395	Allergic.Conjunctivitis_OSA
213	Allergic.Conjunctivitis	Osteoarthritis	0.95	0.96875	1.381	19.751	10.566	Allergic.Conjunctivitis_Osteoarthritis
217	Allergic.Conjunctivitis	PID	1	0.954545	1.381	6.768	4.0745	Allergic.Conjunctivitis_PID
218	Allergic.Conjunctivitis	Pulm.Fibrosis	1	0.958333	1.381	2.486	1.9335	Allergic.Conjunctivitis_Pulm.Fibrosis
221	Allergic.Conjunctivitis	Radiation.colitis	1	0.818182	1.381	0.691	1.036	Allergic.Conjunctivitis_Radiation.colitis
224	Allergic.Conjunctivitis	Sensorineural.hearing.loss	1	0.976744	1.381	5.525	3.453	Allergic.Conjunctivitis_Sensorineural.hearing.loss
232	Allergic.Conjunctivitis	Uterine.fibroid	1	0.903226	1.381	5.11	3.2455	Allergic.Conjunctivitis_Uterine.fibroid
233	Allergic.Conjunctivitis	UTI	1	0.943662	1.381	10.912	6.1465	Allergic.Conjunctivitis_UTI
234	Allergic.Conjunctivitis	Viral.hepatitis	1	0.944444	1.381	1.796	1.5885	Allergic.Conjunctivitis_Viral.hepatitis
235	Allergic.rhinitis	Abnormal.uterine.bleeding	0.925926	0.8625	11.878	4.696	8.287	Allergic.rhinitis_Abnormal.uterine.bleeding
236	Allergic.rhinitis	AF	1	0.936937	11.878	7.32	9.599	Allergic.rhinitis_AF
237	Allergic.rhinitis	Allergic.Conjunctivitis	1	0.973333	11.878	1.381	6.6295	Allergic.rhinitis_Allergic.Conjunctivitis
239	Allergic.rhinitis	Alzheimer.s.Disease	0.952381	0.929412	11.878	3.729	7.8035	Allergic.rhinitis_Alzheimer.s.Disease
240	Allergic.rhinitis	Asthma	0.903226	0.756757	11.878	11.878	11.878	Allergic.rhinitis_Asthma
241	Allergic.rhinitis	BPPV	1	0.906667	11.878	2.072	6.975	Allergic.rhinitis_BPPV
242	Allergic.rhinitis	Breast.cancer	0.768116	0.912791	11.878	25.691	18.7845	Allergic.rhinitis_Breast.cancer
243	Allergic.rhinitis	CAD	0.809524	0.895238	11.878	7.597	9.7375	Allergic.rhinitis_CAD
244	Allergic.rhinitis	Carotid.stenosis	1	0.948718	11.878	2.072	6.975	Allergic.rhinitis_Carotid.stenosis
245	Allergic.rhinitis	Carpal.tunnel.syndrome	0.888889	0.891566	11.878	3.729	7.8035	Allergic.rhinitis_Carpal.tunnel.syndrome
246	Allergic.rhinitis	Cataract	0.92	0.819048	11.878	8.978	10.428	Allergic.rhinitis_Cataract
247	Allergic.rhinitis	Cellulitis	0.925926	0.803681	11.878	19.061	15.4695	Allergic.rhinitis_Cellulitis
248	Allergic.rhinitis	Cervical.Cancer	1	0.962963	11.878	2.348	7.113	Allergic.rhinitis_Cervical.Cancer
249	Allergic.rhinitis	CHF	1	0.904255	11.878	4.972	8.425	Allergic.rhinitis_CHF
250	Allergic.rhinitis	Chronic.back.pain	0.731707	0.754717	11.878	22.652	17.265	Allergic.rhinitis_Chronic.back.pain
251	Allergic.rhinitis	CKD	1	0.881188	11.878	6.63	9.254	Allergic.rhinitis_CKD
253	Allergic.rhinitis	COPD	0.952381	0.902439	11.878	3.591	7.7345	Allergic.rhinitis_COPD
254	Allergic.rhinitis	Crohn.s.Disease	0.925926	0.860215	11.878	6.768	9.323	Allergic.rhinitis_Crohn.s.Disease
255	Allergic.rhinitis	CVI	1	0.885246	11.878	19.89	15.884	Allergic.rhinitis_CVI
256	Allergic.rhinitis	DCM	0.954545	0.975904	11.878	3.039	7.4585	Allergic.rhinitis_DCM
257	Allergic.rhinitis	Diabetic.retinopathy	0.947368	0.985714	11.878	0.691	6.2845	Allergic.rhinitis_Diabetic.retinopathy
258	Allergic.rhinitis	DM	0.92	0.867769	11.878	10.773	11.3255	Allergic.rhinitis_DM
259	Allergic.rhinitis	DVT	0.95	0.913978	11.878	4.972	8.425	Allergic.rhinitis_DVT
260	Allergic.rhinitis	Dysmenorrhea	0.952381	0.935065	11.878	2.486	7.182	Allergic.rhinitis_Dysmenorrhea
261	Allergic.rhinitis	Dyspepsia	0.88	0.804124	11.878	8.011	9.9445	Allergic.rhinitis_Dyspepsia
262	Allergic.rhinitis	Ehlers.Danlos.syndrome	1	0.970588	11.878	0.414	6.146	Allergic.rhinitis_Ehlers.Danlos.syndrome
263	Allergic.rhinitis	Endometrial.cancer	1	0.901235	11.878	3.453	7.6655	Allergic.rhinitis_Endometrial.cancer
264	Allergic.rhinitis	Endometriosis	0.928571	0.938272	11.878	4.144	8.011	Allergic.rhinitis_Endometriosis
265	Allergic.rhinitis	Endstage.liver.disease	0.954545	0.935484	11.878	4.972	8.425	Allergic.rhinitis_Endstage.liver.disease
266	Allergic.rhinitis	Fibromyalgia	1	0.936709	11.878	2.762	7.32	Allergic.rhinitis_Fibromyalgia
267	Allergic.rhinitis	GAD	0.777778	0.748344	11.878	21.823	16.8505	Allergic.rhinitis_GAD
268	Allergic.rhinitis	GERD	0.777778	0.760736	11.878	22.238	17.058	Allergic.rhinitis_GERD
269	Allergic.rhinitis	Glaucoma	0.9	0.882353	11.878	4.282	8.08	Allergic.rhinitis_Glaucoma
270	Allergic.rhinitis	HCM	0.954545	0.987654	11.878	2.624	7.251	Allergic.rhinitis_HCM
271	Allergic.rhinitis	HTN	0.878049	0.800926	11.878	30.249	21.0635	Allergic.rhinitis_HTN
272	Allergic.rhinitis	Hypercholesterolemia	0.766667	0.820652	11.878	23.343	17.6105	Allergic.rhinitis_Hypercholesterolemia
273	Allergic.rhinitis	Hyperparathyroidism	1	0.972973	11.878	1.381	6.6295	Allergic.rhinitis_Hyperparathyroidism
274	Allergic.rhinitis	Hyperthyroidism	0.947368	0.973333	11.878	1.519	6.6985	Allergic.rhinitis_Hyperthyroidism
275	Allergic.rhinitis	Hypothyroidism	0.83871	0.842767	11.878	18.508	15.193	Allergic.rhinitis_Hypothyroidism
276	Allergic.rhinitis	IBS	1	0.901235	11.878	3.729	7.8035	Allergic.rhinitis_IBS
277	Allergic.rhinitis	Insomnia	0.828571	0.807018	11.878	12.569	12.2235	Allergic.rhinitis_Insomnia
278	Allergic.rhinitis	Iron.deficiency.anemia	0.884615	0.903509	11.878	9.392	10.635	Allergic.rhinitis_Iron.deficiency.anemia
279	Allergic.rhinitis	Leukemia	1	0.971831	11.878	0.829	6.3535	Allergic.rhinitis_Leukemia
280	Allergic.rhinitis	Lymphoma	0.944444	0.958904	11.878	1.243	6.5605	Allergic.rhinitis_Lymphoma
281	Allergic.rhinitis	macular.degeneration	1	0.931507	11.878	1.519	6.6985	Allergic.rhinitis_macular.degeneration
282	Allergic.rhinitis	MDD	0.828571	0.811189	11.878	17.265	14.5715	Allergic.rhinitis_MDD
283	Allergic.rhinitis	Melanoma	0.947368	0.917647	11.878	3.591	7.7345	Allergic.rhinitis_Melanoma
284	Allergic.rhinitis	Migraine	0.888889	0.838384	11.878	8.149	10.0135	Allergic.rhinitis_Migraine
285	Allergic.rhinitis	Mixed.hearing.loss	0.944444	0.986301	11.878	0.967	6.4225	Allergic.rhinitis_Mixed.hearing.loss
287	Allergic.rhinitis	MVP	1	0.986111	11.878	0.829	6.3535	Allergic.rhinitis_MVP
288	Allergic.rhinitis	Nephrolithiasis.Urolithiasis	0.833333	0.920455	11.878	4.144	8.011	Allergic.rhinitis_Nephrolithiasis.Urolithiasis
289	Allergic.rhinitis	Obesity	0.938776	0.904908	11.878	44.613	28.2455	Allergic.rhinitis_Obesity
290	Allergic.rhinitis	OSA	0.866667	0.794326	11.878	16.298	14.088	Allergic.rhinitis_OSA
291	Allergic.rhinitis	Osteoarthritis	0.848485	0.798742	11.878	19.751	15.8145	Allergic.rhinitis_Osteoarthritis
292	Allergic.rhinitis	PAD	1	0.977273	11.878	3.453	7.6655	Allergic.rhinitis_PAD
293	Allergic.rhinitis	PCOS	0.954545	0.96	11.878	2.072	6.975	Allergic.rhinitis_PCOS
294	Allergic.rhinitis	PE	1	0.934211	11.878	2.21	7.044	Allergic.rhinitis_PE
295	Allergic.rhinitis	PID	0.928571	0.882979	11.878	6.768	9.323	Allergic.rhinitis_PID
296	Allergic.rhinitis	Pulm.Fibrosis	1	0.936709	11.878	2.486	7.182	Allergic.rhinitis_Pulm.Fibrosis
298	Allergic.rhinitis	RA	0.954545	0.987952	11.878	2.901	7.3895	Allergic.rhinitis_RA
299	Allergic.rhinitis	Radiation.colitis	1	0.985915	11.878	0.691	6.2845	Allergic.rhinitis_Radiation.colitis
300	Allergic.rhinitis	Retinal.detachment	1	0.971429	11.878	0.691	6.2845	Allergic.rhinitis_Retinal.detachment
301	Allergic.rhinitis	Seconadary.amenorrhea	1	0.959459	11.878	1.657	6.7675	Allergic.rhinitis_Seconadary.amenorrhea
302	Allergic.rhinitis	Sensorineural.hearing.loss	0.85	0.816092	11.878	5.525	8.7015	Allergic.rhinitis_Sensorineural.hearing.loss
303	Allergic.rhinitis	Sj√∂gren.Syndrome	1	0.985714	11.878	0.552	6.215	Allergic.rhinitis_Sj√∂gren.Syndrome
304	Allergic.rhinitis	SLE	1	0.985915	11.878	0.829	6.3535	Allergic.rhinitis_SLE
305	Allergic.rhinitis	Stroke	1	0.9	11.878	4.696	8.287	Allergic.rhinitis_Stroke
306	Allergic.rhinitis	TIA	1	0.974026	11.878	1.657	6.7675	Allergic.rhinitis_TIA
307	Allergic.rhinitis	TIA.Stroke	1	0.904255	11.878	5.387	8.6325	Allergic.rhinitis_TIA.Stroke
308	Allergic.rhinitis	Tinnitus	0.863636	0.835443	11.878	4.282	8.08	Allergic.rhinitis_Tinnitus
309	Allergic.rhinitis	Ulcerative.colitits	1	0.985915	11.878	0.829	6.3535	Allergic.rhinitis_Ulcerative.colitits
310	Allergic.rhinitis	Uterine.fibroid	0.928571	0.905882	11.878	5.11	8.494	Allergic.rhinitis_Uterine.fibroid
311	Allergic.rhinitis	UTI	0.807692	0.814159	11.878	10.912	11.395	Allergic.rhinitis_UTI
312	Allergic.rhinitis	Viral.hepatitis	1	0.973684	11.878	1.796	6.837	Allergic.rhinitis_Viral.hepatitis
313	Alzheimer.s.Disease	Abnormal.uterine.bleeding	0.928571	0.930233	3.729	4.696	4.2125	Alzheimer.s.Disease_Abnormal.uterine.bleeding
314	Alzheimer.s.Disease	AF	0.833333	0.893939	3.729	7.32	5.5245	Alzheimer.s.Disease_AF
315	Alzheimer.s.Disease	Allergic.Conjunctivitis	1	0.967742	3.729	1.381	2.555	Alzheimer.s.Disease_Allergic.Conjunctivitis
316	Alzheimer.s.Disease	Allergic.rhinitis	0.952381	0.929412	3.729	11.878	7.8035	Alzheimer.s.Disease_Allergic.rhinitis
318	Alzheimer.s.Disease	Asthma	0.947368	0.966667	3.729	11.878	7.8035	Alzheimer.s.Disease_Asthma
319	Alzheimer.s.Disease	BPPV	1	0.972222	3.729	2.072	2.9005	Alzheimer.s.Disease_BPPV
320	Alzheimer.s.Disease	Breast.cancer	0.940299	0.924242	3.729	25.691	14.71	Alzheimer.s.Disease_Breast.cancer
321	Alzheimer.s.Disease	CAD	1	0.836066	3.729	7.597	5.663	Alzheimer.s.Disease_CAD
322	Alzheimer.s.Disease	Carotid.stenosis	1	0.911765	3.729	2.072	2.9005	Alzheimer.s.Disease_Carotid.stenosis
323	Alzheimer.s.Disease	Carpal.tunnel.syndrome	1	0.955556	3.729	3.729	3.729	Alzheimer.s.Disease_Carpal.tunnel.syndrome
324	Alzheimer.s.Disease	Cataract	1	0.838235	3.729	8.978	6.3535	Alzheimer.s.Disease_Cataract
326	Alzheimer.s.Disease	Cervical.Cancer	1	0.973684	3.729	2.348	3.0385	Alzheimer.s.Disease_Cervical.Cancer
327	Alzheimer.s.Disease	CHF	1	0.90566	3.729	4.972	4.3505	Alzheimer.s.Disease_CHF
328	Alzheimer.s.Disease	Chronic.back.pain	0.914286	0.883212	3.729	22.652	13.1905	Alzheimer.s.Disease_Chronic.back.pain
329	Alzheimer.s.Disease	CKD	1	0.9375	3.729	6.63	5.1795	Alzheimer.s.Disease_CKD
331	Alzheimer.s.Disease	COPD	1	0.928571	3.729	3.591	3.66	Alzheimer.s.Disease_COPD
332	Alzheimer.s.Disease	Crohn.s.Disease	0.928571	0.948276	3.729	6.768	5.2485	Alzheimer.s.Disease_Crohn.s.Disease
333	Alzheimer.s.Disease	CVI	1	0.932886	3.729	19.89	11.8095	Alzheimer.s.Disease_CVI
334	Alzheimer.s.Disease	DCM	0.875	0.857143	3.729	3.039	3.384	Alzheimer.s.Disease_DCM
336	Alzheimer.s.Disease	DM	1	0.930233	3.729	10.773	7.251	Alzheimer.s.Disease_DM
337	Alzheimer.s.Disease	DVT	1	0.88	3.729	4.972	4.3505	Alzheimer.s.Disease_DVT
338	Alzheimer.s.Disease	Dysmenorrhea	0.857143	0.911765	3.729	2.486	3.1075	Alzheimer.s.Disease_Dysmenorrhea
339	Alzheimer.s.Disease	Dyspepsia	0.923077	0.873016	3.729	8.011	5.87	Alzheimer.s.Disease_Dyspepsia
341	Alzheimer.s.Disease	Endometrial.cancer	1	0.952381	3.729	3.453	3.591	Alzheimer.s.Disease_Endometrial.cancer
342	Alzheimer.s.Disease	Endometriosis	0.769231	0.975	3.729	4.144	3.9365	Alzheimer.s.Disease_Endometriosis
343	Alzheimer.s.Disease	Endstage.liver.disease	1	0.941176	3.729	4.972	4.3505	Alzheimer.s.Disease_Endstage.liver.disease
344	Alzheimer.s.Disease	Fibromyalgia	1	0.945946	3.729	2.762	3.2455	Alzheimer.s.Disease_Fibromyalgia
345	Alzheimer.s.Disease	GAD	0.891892	0.900763	3.729	21.823	12.776	Alzheimer.s.Disease_GAD
346	Alzheimer.s.Disease	GERD	0.928571	0.886525	3.729	22.238	12.9835	Alzheimer.s.Disease_GERD
347	Alzheimer.s.Disease	Glaucoma	0.857143	0.888889	3.729	4.282	4.0055	Alzheimer.s.Disease_Glaucoma
348	Alzheimer.s.Disease	HCM	0.875	0.878788	3.729	2.624	3.1765	Alzheimer.s.Disease_HCM
349	Alzheimer.s.Disease	HTN	0.896552	0.935323	3.729	30.249	16.989	Alzheimer.s.Disease_HTN
350	Alzheimer.s.Disease	Hypercholesterolemia	0.954545	0.911392	3.729	23.343	13.536	Alzheimer.s.Disease_Hypercholesterolemia
351	Alzheimer.s.Disease	Hyperparathyroidism	0.8	0.966667	3.729	1.381	2.555	Alzheimer.s.Disease_Hyperparathyroidism
352	Alzheimer.s.Disease	Hyperthyroidism	1	0.967742	3.729	1.519	2.624	Alzheimer.s.Disease_Hyperthyroidism
353	Alzheimer.s.Disease	Hypothyroidism	1	0.94697	3.729	18.508	11.1185	Alzheimer.s.Disease_Hypothyroidism
354	Alzheimer.s.Disease	IBS	1	0.952381	3.729	3.729	3.729	Alzheimer.s.Disease_IBS
355	Alzheimer.s.Disease	Insomnia	0.92	0.903614	3.729	12.569	8.149	Alzheimer.s.Disease_Insomnia
356	Alzheimer.s.Disease	Iron.deficiency.anemia	0.846154	0.918919	3.729	9.392	6.5605	Alzheimer.s.Disease_Iron.deficiency.anemia
357	Alzheimer.s.Disease	Leukemia	1	0.923077	3.729	0.829	2.279	Alzheimer.s.Disease_Leukemia
358	Alzheimer.s.Disease	Lymphoma	1	0.931034	3.729	1.243	2.486	Alzheimer.s.Disease_Lymphoma
360	Alzheimer.s.Disease	MDD	0.92	0.863636	3.729	17.265	10.497	Alzheimer.s.Disease_MDD
361	Alzheimer.s.Disease	Melanoma	1	0.880952	3.729	3.591	3.66	Alzheimer.s.Disease_Melanoma
362	Alzheimer.s.Disease	Migraine	0.857143	0.888889	3.729	8.149	5.939	Alzheimer.s.Disease_Migraine
363	Alzheimer.s.Disease	Mixed.hearing.loss	1	0.964286	3.729	0.967	2.348	Alzheimer.s.Disease_Mixed.hearing.loss
365	Alzheimer.s.Disease	MVP	1	0.923077	3.729	0.829	2.279	Alzheimer.s.Disease_MVP
366	Alzheimer.s.Disease	Nephrolithiasis.Urolithiasis	1	0.913043	3.729	4.144	3.9365	Alzheimer.s.Disease_Nephrolithiasis.Urolithiasis
367	Alzheimer.s.Disease	Obesity	0.914286	0.977049	3.729	44.613	24.171	Alzheimer.s.Disease_Obesity
368	Alzheimer.s.Disease	OSA	0.75	0.903509	3.729	16.298	10.0135	Alzheimer.s.Disease_OSA
369	Alzheimer.s.Disease	Osteoarthritis	0.909091	0.893939	3.729	19.751	11.74	Alzheimer.s.Disease_Osteoarthritis
370	Alzheimer.s.Disease	PAD	1	0.928571	3.729	3.453	3.591	Alzheimer.s.Disease_PAD
372	Alzheimer.s.Disease	PE	1	0.83871	3.729	2.21	2.9695	Alzheimer.s.Disease_PE
373	Alzheimer.s.Disease	PID	0.857143	0.909091	3.729	6.768	5.2485	Alzheimer.s.Disease_PID
374	Alzheimer.s.Disease	Pulm.Fibrosis	1	0.916667	3.729	2.486	3.1075	Alzheimer.s.Disease_Pulm.Fibrosis
375	Alzheimer.s.Disease	Pulsatile.Tinnitus	0.8	1	3.729	0.414	2.0715	Alzheimer.s.Disease_Pulsatile.Tinnitus
376	Alzheimer.s.Disease	RA	1	0.945946	3.729	2.901	3.315	Alzheimer.s.Disease_RA
377	Alzheimer.s.Disease	Radiation.colitis	0.75	1	3.729	0.691	2.21	Alzheimer.s.Disease_Radiation.colitis
379	Alzheimer.s.Disease	Seconadary.amenorrhea	1	0.933333	3.729	1.657	2.693	Alzheimer.s.Disease_Seconadary.amenorrhea
380	Alzheimer.s.Disease	Sensorineural.hearing.loss	1	0.945455	3.729	5.525	4.627	Alzheimer.s.Disease_Sensorineural.hearing.loss
382	Alzheimer.s.Disease	SLE	1	0.961538	3.729	0.829	2.279	Alzheimer.s.Disease_SLE
383	Alzheimer.s.Disease	Stroke	1	0.851064	3.729	4.696	4.2125	Alzheimer.s.Disease_Stroke
384	Alzheimer.s.Disease	TIA	0.75	0.903226	3.729	1.657	2.693	Alzheimer.s.Disease_TIA
385	Alzheimer.s.Disease	TIA.Stroke	0.857143	0.862745	3.729	5.387	4.558	Alzheimer.s.Disease_TIA.Stroke
386	Alzheimer.s.Disease	Tinnitus	0.9	0.955556	3.729	4.282	4.0055	Alzheimer.s.Disease_Tinnitus
389	Alzheimer.s.Disease	UTI	1	0.914634	3.729	10.912	7.3205	Alzheimer.s.Disease_UTI
391	Asthma	Abnormal.uterine.bleeding	0.875	0.892857	11.878	4.696	8.287	Asthma_Abnormal.uterine.bleeding
392	Asthma	AF	0.944444	0.928571	11.878	7.32	9.599	Asthma_AF
393	Asthma	Allergic.Conjunctivitis	1	0.987179	11.878	1.381	6.6295	Asthma_Allergic.Conjunctivitis
394	Asthma	Allergic.rhinitis	0.903226	0.756757	11.878	11.878	11.878	Asthma_Allergic.rhinitis
395	Asthma	Alzheimer.s.Disease	0.947368	0.966667	11.878	3.729	7.8035	Asthma_Alzheimer.s.Disease
397	Asthma	BPPV	0.9375	0.936709	11.878	2.072	6.975	Asthma_BPPV
398	Asthma	Breast.cancer	0.878378	0.901163	11.878	25.691	18.7845	Asthma_Breast.cancer
399	Asthma	CAD	0.904762	0.865385	11.878	7.597	9.7375	Asthma_CAD
400	Asthma	Carotid.stenosis	1	0.962963	11.878	2.072	6.975	Asthma_Carotid.stenosis
401	Asthma	Carpal.tunnel.syndrome	0.941176	0.931818	11.878	3.729	7.8035	Asthma_Carpal.tunnel.syndrome
402	Asthma	Cataract	0.913043	0.854545	11.878	8.978	10.428	Asthma_Cataract
403	Asthma	Cellulitis	0.92	0.83432	11.878	19.061	15.4695	Asthma_Cellulitis
404	Asthma	Cervical.Cancer	1	0.988235	11.878	2.348	7.113	Asthma_Cervical.Cancer
405	Asthma	CHF	1	0.833333	11.878	4.972	8.425	Asthma_CHF
406	Asthma	Chronic.back.pain	0.863636	0.757764	11.878	22.652	17.265	Asthma_Chronic.back.pain
407	Asthma	CKD	0.944444	0.85	11.878	6.63	9.254	Asthma_CKD
408	Asthma	Conductive.hearing.loss	1	0.985714	11.878	0.276	6.077	Asthma_Conductive.hearing.loss
409	Asthma	COPD	0.947368	0.835443	11.878	3.591	7.7345	Asthma_COPD
410	Asthma	Crohn.s.Disease	0.772727	0.875	11.878	6.768	9.323	Asthma_Crohn.s.Disease
411	Asthma	CVI	1	0.886486	11.878	19.89	15.884	Asthma_CVI
412	Asthma	DCM	0.95	0.9125	11.878	3.039	7.4585	Asthma_DCM
413	Asthma	Diabetic.retinopathy	1	0.986111	11.878	0.691	6.2845	Asthma_Diabetic.retinopathy
414	Asthma	DM	0.913043	0.831933	11.878	10.773	11.3255	Asthma_DM
415	Asthma	DVT	0.944444	0.915789	11.878	4.972	8.425	Asthma_DVT
416	Asthma	Dysmenorrhea	0.888889	0.88	11.878	2.486	7.182	Asthma_Dysmenorrhea
417	Asthma	Dyspepsia	0.7	0.843137	11.878	8.011	9.9445	Asthma_Dyspepsia
418	Asthma	Ehlers.Danlos.syndrome	1	0.971429	11.878	0.414	6.146	Asthma_Ehlers.Danlos.syndrome
419	Asthma	Endometrial.cancer	0.888889	0.954023	11.878	3.453	7.6655	Asthma_Endometrial.cancer
420	Asthma	Endometriosis	0.833333	0.9	11.878	4.144	8.011	Asthma_Endometriosis
421	Asthma	Endstage.liver.disease	0.95	0.89011	11.878	4.972	8.425	Asthma_Endstage.liver.disease
422	Asthma	Fibromyalgia	1	0.95122	11.878	2.762	7.32	Asthma_Fibromyalgia
423	Asthma	GAD	0.87234	0.767742	11.878	21.823	16.8505	Asthma_GAD
424	Asthma	GERD	0.645161	0.771084	11.878	22.238	17.058	Asthma_GERD
425	Asthma	Glaucoma	0.947368	0.945652	11.878	4.282	8.08	Asthma_Glaucoma
426	Asthma	HCM	0.95	0.923077	11.878	2.624	7.251	Asthma_HCM
427	Asthma	HTN	0.742857	0.813636	11.878	30.249	21.0635	Asthma_HTN
428	Asthma	Hypercholesterolemia	0.90625	0.835106	11.878	23.343	17.6105	Asthma_Hypercholesterolemia
429	Asthma	Hyperparathyroidism	0.941176	1	11.878	1.381	6.6295	Asthma_Hyperparathyroidism
430	Asthma	Hyperthyroidism	1	0.960526	11.878	1.519	6.6985	Asthma_Hyperthyroidism
431	Asthma	Hypothyroidism	0.903226	0.858896	11.878	18.508	15.193	Asthma_Hypothyroidism
432	Asthma	IBS	0.842105	0.929412	11.878	3.729	7.8035	Asthma_IBS
433	Asthma	Insomnia	0.818182	0.878049	11.878	12.569	12.2235	Asthma_Insomnia
434	Asthma	Iron.deficiency.anemia	0.92	0.905172	11.878	9.392	10.635	Asthma_Iron.deficiency.anemia
435	Asthma	Leukemia	1	0.986486	11.878	0.829	6.3535	Asthma_Leukemia
436	Asthma	Lymphoma	0.9375	0.931507	11.878	1.243	6.5605	Asthma_Lymphoma
437	Asthma	macular.degeneration	1	0.947368	11.878	1.519	6.6985	Asthma_macular.degeneration
438	Asthma	MDD	0.916667	0.780142	11.878	17.265	14.5715	Asthma_MDD
439	Asthma	Melanoma	0.941176	0.955556	11.878	3.591	7.7345	Asthma_Melanoma
440	Asthma	Migraine	0.833333	0.864078	11.878	8.149	10.0135	Asthma_Migraine
441	Asthma	Mixed.hearing.loss	1	0.944444	11.878	0.967	6.4225	Asthma_Mixed.hearing.loss
443	Asthma	MVP	0.9375	0.972603	11.878	0.829	6.3535	Asthma_MVP
444	Asthma	Nephrolithiasis.Urolithiasis	0.944444	0.910112	11.878	4.144	8.011	Asthma_Nephrolithiasis.Urolithiasis
445	Asthma	Obesity	0.809524	0.860317	11.878	44.613	28.2455	Asthma_Obesity
446	Asthma	OSA	0.896552	0.788732	11.878	16.298	14.088	Asthma_OSA
447	Asthma	Osteoarthritis	0.941176	0.79375	11.878	19.751	15.8145	Asthma_Osteoarthritis
448	Asthma	PAD	0.875	0.954545	11.878	3.453	7.6655	Asthma_PAD
449	Asthma	PCOS	0.95	0.974359	11.878	2.072	6.975	Asthma_PCOS
450	Asthma	PE	0.944444	0.9625	11.878	2.21	7.044	Asthma_PE
451	Asthma	PID	0.833333	0.861702	11.878	6.768	9.323	Asthma_PID
452	Asthma	Pulm.Fibrosis	1	0.911392	11.878	2.486	7.182	Asthma_Pulm.Fibrosis
453	Asthma	Pulsatile.Tinnitus	0.941176	1	11.878	0.414	6.146	Asthma_Pulsatile.Tinnitus
454	Asthma	RA	1	0.925	11.878	2.901	7.3895	Asthma_RA
456	Asthma	Retinal.detachment	1	0.972222	11.878	0.691	6.2845	Asthma_Retinal.detachment
457	Asthma	Seconadary.amenorrhea	1	0.946667	11.878	1.657	6.7675	Asthma_Seconadary.amenorrhea
458	Asthma	Sensorineural.hearing.loss	0.95	0.928571	11.878	5.525	8.7015	Asthma_Sensorineural.hearing.loss
459	Asthma	Sj√∂gren.Syndrome	0.9375	0.986111	11.878	0.552	6.215	Asthma_Sj√∂gren.Syndrome
460	Asthma	SLE	0.941176	0.957746	11.878	0.829	6.3535	Asthma_SLE
461	Asthma	Stroke	0.944444	0.947917	11.878	4.696	8.287	Asthma_Stroke
462	Asthma	TIA	1	0.934211	11.878	1.657	6.7675	Asthma_TIA
463	Asthma	TIA.Stroke	0.947368	0.928571	11.878	5.387	8.6325	Asthma_TIA.Stroke
464	Asthma	Tinnitus	0.954545	0.906977	11.878	4.282	8.08	Asthma_Tinnitus
465	Asthma	Ulcerative.colitits	0.941176	0.986301	11.878	0.829	6.3535	Asthma_Ulcerative.colitits
466	Asthma	Uterine.fibroid	0.833333	0.908046	11.878	5.11	8.494	Asthma_Uterine.fibroid
467	Asthma	UTI	0.84	0.79646	11.878	10.912	11.395	Asthma_UTI
468	Asthma	Viral.hepatitis	0.944444	1	11.878	1.796	6.837	Asthma_Viral.hepatitis
470	BPPV	AF	1	0.933333	2.072	7.32	4.696	BPPV_AF
471	BPPV	Allergic.Conjunctivitis	1	0.954545	2.072	1.381	1.7265	BPPV_Allergic.Conjunctivitis
472	BPPV	Allergic.rhinitis	1	0.906667	2.072	11.878	6.975	BPPV_Allergic.rhinitis
473	BPPV	Alzheimer.s.Disease	1	0.972222	2.072	3.729	2.9005	BPPV_Alzheimer.s.Disease
474	BPPV	Asthma	0.9375	0.936709	2.072	11.878	6.975	BPPV_Asthma
476	BPPV	Breast.cancer	0.985075	0.976923	2.072	25.691	13.8815	BPPV_Breast.cancer
477	BPPV	CAD	0.857143	0.966667	2.072	7.597	4.8345	BPPV_CAD
478	BPPV	Carotid.stenosis	1	0.962963	2.072	2.072	2.072	BPPV_Carotid.stenosis
479	BPPV	Carpal.tunnel.syndrome	1	0.972973	2.072	3.729	2.9005	BPPV_Carpal.tunnel.syndrome
480	BPPV	Cataract	1	0.955224	2.072	8.978	5.525	BPPV_Cataract
481	BPPV	Cellulitis	1	0.970803	2.072	19.061	10.5665	BPPV_Cellulitis
482	BPPV	Cervical.Cancer	1	0.965517	2.072	2.348	2.21	BPPV_Cervical.Cancer
483	BPPV	CHF	1	0.886364	2.072	4.972	3.522	BPPV_CHF
484	BPPV	Chronic.back.pain	1	0.948905	2.072	22.652	12.362	BPPV_Chronic.back.pain
485	BPPV	CKD	1	0.865385	2.072	6.63	4.351	BPPV_CKD
487	BPPV	COPD	1	0.941176	2.072	3.591	2.8315	BPPV_COPD
488	BPPV	Crohn.s.Disease	1	0.916667	2.072	6.768	4.42	BPPV_Crohn.s.Disease
489	BPPV	CVI	1	0.965517	2.072	19.89	10.981	BPPV_CVI
490	BPPV	DCM	1	0.966667	2.072	3.039	2.5555	BPPV_DCM
492	BPPV	DM	0.888889	0.9625	2.072	10.773	6.4225	BPPV_DM
493	BPPV	DVT	1	0.978261	2.072	4.972	3.522	BPPV_DVT
494	BPPV	Dysmenorrhea	1	0.923077	2.072	2.486	2.279	BPPV_Dysmenorrhea
495	BPPV	Dyspepsia	1	0.949153	2.072	8.011	5.0415	BPPV_Dyspepsia
497	BPPV	Endometrial.cancer	1	0.939394	2.072	3.453	2.7625	BPPV_Endometrial.cancer
499	BPPV	Endstage.liver.disease	1	0.977273	2.072	4.972	3.522	BPPV_Endstage.liver.disease
500	BPPV	Fibromyalgia	1	0.965517	2.072	2.762	2.417	BPPV_Fibromyalgia
501	BPPV	GAD	1	0.945312	2.072	21.823	11.9475	BPPV_GAD
502	BPPV	GERD	0.961538	0.935252	2.072	22.238	12.155	BPPV_GERD
505	BPPV	HTN	0.964286	0.954082	2.072	30.249	16.1605	BPPV_HTN
506	BPPV	Hypercholesterolemia	1	0.948387	2.072	23.343	12.7075	BPPV_Hypercholesterolemia
507	BPPV	Hyperparathyroidism	1	0.952381	2.072	1.381	1.7265	BPPV_Hyperparathyroidism
508	BPPV	Hyperthyroidism	1	0.954545	2.072	1.519	1.7955	BPPV_Hyperthyroidism
509	BPPV	Hypothyroidism	1	0.916667	2.072	18.508	10.29	BPPV_Hypothyroidism
510	BPPV	IBS	1	0.870968	2.072	3.729	2.9005	BPPV_IBS
511	BPPV	Insomnia	0.956522	0.975	2.072	12.569	7.3205	BPPV_Insomnia
512	BPPV	Iron.deficiency.anemia	1	0.955882	2.072	9.392	5.732	BPPV_Iron.deficiency.anemia
514	BPPV	Lymphoma	1	0.952381	2.072	1.243	1.6575	BPPV_Lymphoma
515	BPPV	macular.degeneration	1	0.956522	2.072	1.519	1.7955	BPPV_macular.degeneration
516	BPPV	MDD	1	0.93578	2.072	17.265	9.6685	BPPV_MDD
517	BPPV	Melanoma	1	0.972973	2.072	3.591	2.8315	BPPV_Melanoma
518	BPPV	Migraine	1	0.966102	2.072	8.149	5.1105	BPPV_Migraine
519	BPPV	Mixed.hearing.loss	1	0.947368	2.072	0.967	1.5195	BPPV_Mixed.hearing.loss
522	BPPV	Nephrolithiasis.Urolithiasis	1	0.921053	2.072	4.144	3.108	BPPV_Nephrolithiasis.Urolithiasis
523	BPPV	Obesity	1	0.979798	2.072	44.613	23.3425	BPPV_Obesity
524	BPPV	OSA	0.9375	0.973451	2.072	16.298	9.185	BPPV_OSA
525	BPPV	Osteoarthritis	0.95	0.954198	2.072	19.751	10.9115	BPPV_Osteoarthritis
526	BPPV	PAD	1	0.941176	2.072	3.453	2.7625	BPPV_PAD
528	BPPV	PE	1	0.961538	2.072	2.21	2.141	BPPV_PE
529	BPPV	PID	1	0.98	2.072	6.768	4.42	BPPV_PID
530	BPPV	Pulm.Fibrosis	1	0.928571	2.072	2.486	2.279	BPPV_Pulm.Fibrosis
534	BPPV	Retinal.detachment	1	0.941176	2.072	0.691	1.3815	BPPV_Retinal.detachment
536	BPPV	Sensorineural.hearing.loss	0.8	0.911111	2.072	5.525	3.7985	BPPV_Sensorineural.hearing.loss
539	BPPV	Stroke	1	0.977273	2.072	4.696	3.384	BPPV_Stroke
540	BPPV	TIA	1	0.958333	2.072	1.657	1.8645	BPPV_TIA
541	BPPV	TIA.Stroke	1	0.957447	2.072	5.387	3.7295	BPPV_TIA.Stroke
542	BPPV	Tinnitus	1	0.972973	2.072	4.282	3.177	BPPV_Tinnitus
543	BPPV	Ulcerative.colitits	1	0.941176	2.072	0.829	1.4505	BPPV_Ulcerative.colitits
545	BPPV	UTI	1	0.933333	2.072	10.912	6.492	BPPV_UTI
547	Breast.cancer	Abnormal.uterine.bleeding	0.916667	0.940299	25.691	4.696	15.1935	Breast.cancer_Abnormal.uterine.bleeding
548	Breast.cancer	AF	0.955224	0.923567	25.691	7.32	16.5055	Breast.cancer_AF
549	Breast.cancer	Allergic.Conjunctivitis	0.985075	0.95935	25.691	1.381	13.536	Breast.cancer_Allergic.Conjunctivitis
550	Breast.cancer	Allergic.rhinitis	0.768116	0.912791	25.691	11.878	18.7845	Breast.cancer_Allergic.rhinitis
551	Breast.cancer	Alzheimer.s.Disease	0.940299	0.924242	25.691	3.729	14.71	Breast.cancer_Alzheimer.s.Disease
552	Breast.cancer	Asthma	0.878378	0.901163	25.691	11.878	18.7845	Breast.cancer_Asthma
553	Breast.cancer	BPPV	0.985075	0.976923	25.691	2.072	13.8815	Breast.cancer_BPPV
555	Breast.cancer	CAD	0.942857	0.936306	25.691	7.597	16.644	Breast.cancer_CAD
556	Breast.cancer	Carotid.stenosis	0.985075	0.984733	25.691	2.072	13.8815	Breast.cancer_Carotid.stenosis
557	Breast.cancer	Carpal.tunnel.syndrome	0.970149	0.916667	25.691	3.729	14.71	Breast.cancer_Carpal.tunnel.syndrome
558	Breast.cancer	Cataract	0.914286	0.88535	25.691	8.978	17.3345	Breast.cancer_Cataract
559	Breast.cancer	Cellulitis	0.852941	0.87156	25.691	19.061	22.376	Breast.cancer_Cellulitis
560	Breast.cancer	Cervical.Cancer	1	0.992537	25.691	2.348	14.0195	Breast.cancer_Cervical.Cancer
561	Breast.cancer	CHF	0.985075	0.945205	25.691	4.972	15.3315	Breast.cancer_CHF
562	Breast.cancer	Chronic.back.pain	0.635135	0.819905	25.691	22.652	24.1715	Breast.cancer_Chronic.back.pain
563	Breast.cancer	CKD	1	0.948718	25.691	6.63	16.1605	Breast.cancer_CKD
564	Breast.cancer	Conductive.hearing.loss	0.985075	1	25.691	0.276	12.9835	Breast.cancer_Conductive.hearing.loss
565	Breast.cancer	COPD	0.971014	0.931818	25.691	3.591	14.641	Breast.cancer_COPD
566	Breast.cancer	Crohn.s.Disease	0.901408	0.924658	25.691	6.768	16.2295	Breast.cancer_Crohn.s.Disease
567	Breast.cancer	CVI	0.986301	0.941909	25.691	19.89	22.7905	Breast.cancer_CVI
568	Breast.cancer	DCM	0.925373	0.961832	25.691	3.039	14.365	Breast.cancer_DCM
569	Breast.cancer	Diabetic.retinopathy	0.970149	1	25.691	0.691	13.191	Breast.cancer_Diabetic.retinopathy
570	Breast.cancer	DM	0.898551	0.900585	25.691	10.773	18.232	Breast.cancer_DM
571	Breast.cancer	DVT	0.970588	0.958904	25.691	4.972	15.3315	Breast.cancer_DVT
572	Breast.cancer	Dysmenorrhea	0.971014	0.968992	25.691	2.486	14.0885	Breast.cancer_Dysmenorrhea
573	Breast.cancer	Dyspepsia	0.9	0.908497	25.691	8.011	16.851	Breast.cancer_Dyspepsia
574	Breast.cancer	Ehlers.Danlos.syndrome	0.985075	1	25.691	0.414	13.0525	Breast.cancer_Ehlers.Danlos.syndrome
575	Breast.cancer	Endometrial.cancer	1	0.970588	25.691	3.453	14.572	Breast.cancer_Endometrial.cancer
576	Breast.cancer	Endometriosis	0.902778	0.969925	25.691	4.144	14.9175	Breast.cancer_Endometriosis
577	Breast.cancer	Endstage.liver.disease	0.941176	0.920863	25.691	4.972	15.3315	Breast.cancer_Endstage.liver.disease
578	Breast.cancer	Fibromyalgia	0.985714	0.977273	25.691	2.762	14.2265	Breast.cancer_Fibromyalgia
579	Breast.cancer	GAD	0.555556	0.781726	25.691	21.823	23.757	Breast.cancer_GAD
580	Breast.cancer	GERD	0.792208	0.812207	25.691	22.238	23.9645	Breast.cancer_GERD
581	Breast.cancer	Glaucoma	0.940299	0.957143	25.691	4.282	14.9865	Breast.cancer_Glaucoma
582	Breast.cancer	HCM	0.941176	0.960938	25.691	2.624	14.1575	Breast.cancer_HCM
583	Breast.cancer	HTN	0.733333	0.793774	25.691	30.249	27.97	Breast.cancer_HTN
584	Breast.cancer	Hypercholesterolemia	0.771429	0.792793	25.691	23.343	24.517	Breast.cancer_Hypercholesterolemia
585	Breast.cancer	Hyperparathyroidism	0.970149	0.975806	25.691	1.381	13.536	Breast.cancer_Hyperparathyroidism
586	Breast.cancer	Hyperthyroidism	0.985294	0.984127	25.691	1.519	13.605	Breast.cancer_Hyperthyroidism
587	Breast.cancer	Hypothyroidism	0.866667	0.830846	25.691	18.508	22.0995	Breast.cancer_Hypothyroidism
588	Breast.cancer	IBS	0.957143	0.947368	25.691	3.729	14.71	Breast.cancer_IBS
589	Breast.cancer	Insomnia	0.714286	0.859756	25.691	12.569	19.13	Breast.cancer_Insomnia
590	Breast.cancer	Iron.deficiency.anemia	0.835821	0.91358	25.691	9.392	17.5415	Breast.cancer_Iron.deficiency.anemia
591	Breast.cancer	Leukemia	1	0.99187	25.691	0.829	13.26	Breast.cancer_Leukemia
592	Breast.cancer	Lymphoma	0.985075	0.992063	25.691	1.243	13.467	Breast.cancer_Lymphoma
593	Breast.cancer	macular.degeneration	1	0.992188	25.691	1.519	13.605	Breast.cancer_macular.degeneration
594	Breast.cancer	MDD	0.732394	0.772222	25.691	17.265	21.478	Breast.cancer_MDD
595	Breast.cancer	Melanoma	1	0.978571	25.691	3.591	14.641	Breast.cancer_Melanoma
596	Breast.cancer	Migraine	0.902778	0.907895	25.691	8.149	16.92	Breast.cancer_Migraine
599	Breast.cancer	MVP	0.985075	0.983607	25.691	0.829	13.26	Breast.cancer_MVP
600	Breast.cancer	Nephrolithiasis.Urolithiasis	0.970588	0.964539	25.691	4.144	14.9175	Breast.cancer_Nephrolithiasis.Urolithiasis
601	Breast.cancer	Obesity	0.797619	0.837607	25.691	44.613	35.152	Breast.cancer_Obesity
602	Breast.cancer	OSA	0.863014	0.883838	25.691	16.298	20.9945	Breast.cancer_OSA
603	Breast.cancer	Osteoarthritis	0.791667	0.836538	25.691	19.751	22.721	Breast.cancer_Osteoarthritis
604	Breast.cancer	PAD	1	0.963235	25.691	3.453	14.572	Breast.cancer_PAD
605	Breast.cancer	PCOS	0.985915	0.97619	25.691	2.072	13.8815	Breast.cancer_PCOS
606	Breast.cancer	PE	0.985507	0.96875	25.691	2.21	13.9505	Breast.cancer_PE
607	Breast.cancer	PID	0.871429	0.931507	25.691	6.768	16.2295	Breast.cancer_PID
608	Breast.cancer	Pulm.Fibrosis	0.985294	0.953488	25.691	2.486	14.0885	Breast.cancer_Pulm.Fibrosis
609	Breast.cancer	Pulsatile.Tinnitus	0.985294	1	25.691	0.414	13.0525	Breast.cancer_Pulsatile.Tinnitus
610	Breast.cancer	RA	0.985915	0.984962	25.691	2.901	14.296	Breast.cancer_RA
611	Breast.cancer	Radiation.colitis	0.985075	0.991803	25.691	0.691	13.191	Breast.cancer_Radiation.colitis
612	Breast.cancer	Retinal.detachment	0.985075	0.983471	25.691	0.691	13.191	Breast.cancer_Retinal.detachment
613	Breast.cancer	Seconadary.amenorrhea	0.985507	0.984127	25.691	1.657	13.674	Breast.cancer_Seconadary.amenorrhea
614	Breast.cancer	Sensorineural.hearing.loss	0.941176	0.930556	25.691	5.525	15.608	Breast.cancer_Sensorineural.hearing.loss
615	Breast.cancer	Sj√∂gren.Syndrome	0.985075	1	25.691	0.552	13.1215	Breast.cancer_Sj√∂gren.Syndrome
616	Breast.cancer	SLE	1	0.983471	25.691	0.829	13.26	Breast.cancer_SLE
617	Breast.cancer	Stroke	0.985507	0.965517	25.691	4.696	15.1935	Breast.cancer_Stroke
618	Breast.cancer	TIA	0.985075	0.968254	25.691	1.657	13.674	Breast.cancer_TIA
619	Breast.cancer	TIA.Stroke	0.971014	0.952381	25.691	5.387	15.539	Breast.cancer_TIA.Stroke
620	Breast.cancer	Tinnitus	0.927536	0.948529	25.691	4.282	14.9865	Breast.cancer_Tinnitus
621	Breast.cancer	Ulcerative.colitits	0.970149	0.983471	25.691	0.829	13.26	Breast.cancer_Ulcerative.colitits
622	Breast.cancer	Uterine.fibroid	0.887324	0.925373	25.691	5.11	15.4005	Breast.cancer_Uterine.fibroid
623	Breast.cancer	UTI	0.857143	0.878788	25.691	10.912	18.3015	Breast.cancer_UTI
624	Breast.cancer	Viral.hepatitis	0.970588	0.968	25.691	1.796	13.7435	Breast.cancer_Viral.hepatitis
625	CAD	Abnormal.uterine.bleeding	0.941176	0.955882	7.597	4.696	6.1465	CAD_Abnormal.uterine.bleeding
626	CAD	AF	1	0.759494	7.597	7.32	7.4585	CAD_AF
627	CAD	Allergic.Conjunctivitis	1	0.982143	7.597	1.381	4.489	CAD_Allergic.Conjunctivitis
628	CAD	Allergic.rhinitis	0.809524	0.895238	7.597	11.878	9.7375	CAD_Allergic.rhinitis
629	CAD	Alzheimer.s.Disease	1	0.836066	7.597	3.729	5.663	CAD_Alzheimer.s.Disease
630	CAD	Asthma	0.904762	0.865385	7.597	11.878	9.7375	CAD_Asthma
631	CAD	BPPV	0.857143	0.966667	7.597	2.072	4.8345	CAD_BPPV
632	CAD	Breast.cancer	0.942857	0.936306	7.597	25.691	16.644	CAD_Breast.cancer
634	CAD	Carotid.stenosis	1	0.830189	7.597	2.072	4.8345	CAD_Carotid.stenosis
635	CAD	Carpal.tunnel.syndrome	0.875	0.941176	7.597	3.729	5.663	CAD_Carpal.tunnel.syndrome
636	CAD	Cataract	0.857143	0.804598	7.597	8.978	8.2875	CAD_Cataract
637	CAD	Cellulitis	0.941176	0.878205	7.597	19.061	13.329	CAD_Cellulitis
638	CAD	Cervical.Cancer	1	0.984127	7.597	2.348	4.9725	CAD_Cervical.Cancer
639	CAD	CHF	1	0.703125	7.597	4.972	6.2845	CAD_CHF
640	CAD	Chronic.back.pain	0.891892	0.821192	7.597	22.652	15.1245	CAD_Chronic.back.pain
641	CAD	CKD	1	0.8375	7.597	6.63	7.1135	CAD_CKD
643	CAD	COPD	0.9	0.90625	7.597	3.591	5.594	CAD_COPD
644	CAD	Crohn.s.Disease	0.941176	0.925	7.597	6.768	7.1825	CAD_Crohn.s.Disease
645	CAD	CVI	1	0.884848	7.597	19.89	13.7435	CAD_CVI
646	CAD	DCM	1	0.839286	7.597	3.039	5.318	CAD_DCM
647	CAD	Diabetic.retinopathy	0.875	0.98	7.597	0.691	4.144	CAD_Diabetic.retinopathy
648	CAD	DM	0.769231	0.83	7.597	10.773	9.185	CAD_DM
649	CAD	DVT	1	0.875	7.597	4.972	6.2845	CAD_DVT
650	CAD	Dysmenorrhea	1	0.892857	7.597	2.486	5.0415	CAD_Dysmenorrhea
651	CAD	Dyspepsia	0.866667	0.909091	7.597	8.011	7.804	CAD_Dyspepsia
653	CAD	Endometrial.cancer	1	0.985294	7.597	3.453	5.525	CAD_Endometrial.cancer
654	CAD	Endometriosis	1	0.935484	7.597	4.144	5.8705	CAD_Endometriosis
655	CAD	Endstage.liver.disease	1	0.917808	7.597	4.972	6.2845	CAD_Endstage.liver.disease
656	CAD	Fibromyalgia	1	0.967742	7.597	2.762	5.1795	CAD_Fibromyalgia
657	CAD	GAD	0.952381	0.865772	7.597	21.823	14.71	CAD_GAD
658	CAD	GERD	0.862069	0.883436	7.597	22.238	14.9175	CAD_GERD
659	CAD	Glaucoma	0.777778	0.913043	7.597	4.282	5.9395	CAD_Glaucoma
660	CAD	HCM	1	0.830189	7.597	2.624	5.1105	CAD_HCM
661	CAD	HTN	0.833333	0.816832	7.597	30.249	18.923	CAD_HTN
662	CAD	Hypercholesterolemia	0.869565	0.806061	7.597	23.343	15.47	CAD_Hypercholesterolemia
663	CAD	Hyperparathyroidism	1	0.981818	7.597	1.381	4.489	CAD_Hyperparathyroidism
664	CAD	Hyperthyroidism	1	0.924528	7.597	1.519	4.558	CAD_Hyperthyroidism
665	CAD	Hypothyroidism	0.863636	0.868966	7.597	18.508	13.0525	CAD_Hypothyroidism
666	CAD	IBS	1	0.938462	7.597	3.729	5.663	CAD_IBS
667	CAD	Insomnia	0.888889	0.884615	7.597	12.569	10.083	CAD_Insomnia
668	CAD	Iron.deficiency.anemia	0.941176	0.90625	7.597	9.392	8.4945	CAD_Iron.deficiency.anemia
669	CAD	Leukemia	0.857143	0.94	7.597	0.829	4.213	CAD_Leukemia
670	CAD	Lymphoma	0.857143	0.923077	7.597	1.243	4.42	CAD_Lymphoma
671	CAD	macular.degeneration	1	0.982456	7.597	1.519	4.558	CAD_macular.degeneration
672	CAD	MDD	0.965517	0.880597	7.597	17.265	12.431	CAD_MDD
673	CAD	Melanoma	0.875	0.925373	7.597	3.591	5.594	CAD_Melanoma
674	CAD	Migraine	0.944444	0.920455	7.597	8.149	7.873	CAD_Migraine
677	CAD	MVP	1	0.960784	7.597	0.829	4.213	CAD_MVP
678	CAD	Nephrolithiasis.Urolithiasis	0.888889	0.913043	7.597	4.144	5.8705	CAD_Nephrolithiasis.Urolithiasis
679	CAD	Obesity	0.948718	0.912903	7.597	44.613	26.105	CAD_Obesity
680	CAD	OSA	0.85	0.770492	7.597	16.298	11.9475	CAD_OSA
681	CAD	Osteoarthritis	0.92	0.836735	7.597	19.751	13.674	CAD_Osteoarthritis
682	CAD	PAD	1	0.833333	7.597	3.453	5.525	CAD_PAD
683	CAD	PCOS	1	0.982456	7.597	2.072	4.8345	CAD_PCOS
684	CAD	PE	1	0.849057	7.597	2.21	4.9035	CAD_PE
685	CAD	PID	1	0.9375	7.597	6.768	7.1825	CAD_PID
686	CAD	Pulm.Fibrosis	1	0.836364	7.597	2.486	5.0415	CAD_Pulm.Fibrosis
688	CAD	RA	1	0.933333	7.597	2.901	5.249	CAD_RA
690	CAD	Retinal.detachment	1	0.96	7.597	0.691	4.144	CAD_Retinal.detachment
691	CAD	Seconadary.amenorrhea	1	0.963636	7.597	1.657	4.627	CAD_Seconadary.amenorrhea
692	CAD	Sensorineural.hearing.loss	0.8	0.893333	7.597	5.525	6.561	CAD_Sensorineural.hearing.loss
694	CAD	SLE	1	0.980392	7.597	0.829	4.213	CAD_SLE
695	CAD	Stroke	1	0.80303	7.597	4.696	6.1465	CAD_Stroke
696	CAD	TIA	1	0.927273	7.597	1.657	4.627	CAD_TIA
697	CAD	TIA.Stroke	1	0.814286	7.597	5.387	6.492	CAD_TIA.Stroke
698	CAD	Tinnitus	0.923077	0.971429	7.597	4.282	5.9395	CAD_Tinnitus
700	CAD	Uterine.fibroid	0.944444	0.957143	7.597	5.11	6.3535	CAD_Uterine.fibroid
701	CAD	UTI	1	0.914286	7.597	10.912	9.2545	CAD_UTI
702	CAD	Viral.hepatitis	1	0.982456	7.597	1.796	4.6965	CAD_Viral.hepatitis
704	Carotid.stenosis	AF	1	0.915254	2.072	7.32	4.696	Carotid.stenosis_AF
706	Carotid.stenosis	Allergic.rhinitis	1	0.948718	2.072	11.878	6.975	Carotid.stenosis_Allergic.rhinitis
707	Carotid.stenosis	Alzheimer.s.Disease	1	0.911765	2.072	3.729	2.9005	Carotid.stenosis_Alzheimer.s.Disease
708	Carotid.stenosis	Asthma	1	0.962963	2.072	11.878	6.975	Carotid.stenosis_Asthma
709	Carotid.stenosis	BPPV	1	0.962963	2.072	2.072	2.072	Carotid.stenosis_BPPV
710	Carotid.stenosis	Breast.cancer	0.985075	0.984733	2.072	25.691	13.8815	Carotid.stenosis_Breast.cancer
711	Carotid.stenosis	CAD	1	0.830189	2.072	7.597	4.8345	Carotid.stenosis_CAD
713	Carotid.stenosis	Carpal.tunnel.syndrome	1	0.944444	2.072	3.729	2.9005	Carotid.stenosis_Carpal.tunnel.syndrome
714	Carotid.stenosis	Cataract	1	0.923077	2.072	8.978	5.525	Carotid.stenosis_Cataract
715	Carotid.stenosis	Cellulitis	1	0.947761	2.072	19.061	10.5665	Carotid.stenosis_Cellulitis
717	Carotid.stenosis	CHF	1	0.911111	2.072	4.972	3.522	Carotid.stenosis_CHF
718	Carotid.stenosis	Chronic.back.pain	1	0.933333	2.072	22.652	12.362	Carotid.stenosis_Chronic.back.pain
719	Carotid.stenosis	CKD	1	0.907407	2.072	6.63	4.351	Carotid.stenosis_CKD
721	Carotid.stenosis	COPD	1	0.83871	2.072	3.591	2.8315	Carotid.stenosis_COPD
722	Carotid.stenosis	Crohn.s.Disease	1	0.96	2.072	6.768	4.42	Carotid.stenosis_Crohn.s.Disease
723	Carotid.stenosis	CVI	1	0.958333	2.072	19.89	10.981	Carotid.stenosis_CVI
724	Carotid.stenosis	DCM	1	0.966667	2.072	3.039	2.5555	Carotid.stenosis_DCM
725	Carotid.stenosis	Diabetic.retinopathy	1	0.9375	2.072	0.691	1.3815	Carotid.stenosis_Diabetic.retinopathy
726	Carotid.stenosis	DM	0.888889	0.922078	2.072	10.773	6.4225	Carotid.stenosis_DM
727	Carotid.stenosis	DVT	1	0.931818	2.072	4.972	3.522	Carotid.stenosis_DVT
729	Carotid.stenosis	Dyspepsia	1	0.966667	2.072	8.011	5.0415	Carotid.stenosis_Dyspepsia
732	Carotid.stenosis	Endometriosis	1	0.967742	2.072	4.144	3.108	Carotid.stenosis_Endometriosis
733	Carotid.stenosis	Endstage.liver.disease	1	0.977273	2.072	4.972	3.522	Carotid.stenosis_Endstage.liver.disease
735	Carotid.stenosis	GAD	1	0.928571	2.072	21.823	11.9475	Carotid.stenosis_GAD
736	Carotid.stenosis	GERD	1	0.942857	2.072	22.238	12.155	Carotid.stenosis_GERD
737	Carotid.stenosis	Glaucoma	1	0.891892	2.072	4.282	3.177	Carotid.stenosis_Glaucoma
738	Carotid.stenosis	HCM	1	0.962963	2.072	2.624	2.348	Carotid.stenosis_HCM
739	Carotid.stenosis	HTN	0.964286	0.937824	2.072	30.249	16.1605	Carotid.stenosis_HTN
740	Carotid.stenosis	Hypercholesterolemia	0.947368	0.948387	2.072	23.343	12.7075	Carotid.stenosis_Hypercholesterolemia
742	Carotid.stenosis	Hyperthyroidism	1	0.904762	2.072	1.519	1.7955	Carotid.stenosis_Hyperthyroidism
743	Carotid.stenosis	Hypothyroidism	0.944444	0.943089	2.072	18.508	10.29	Carotid.stenosis_Hypothyroidism
745	Carotid.stenosis	Insomnia	1	0.948718	2.072	12.569	7.3205	Carotid.stenosis_Insomnia
746	Carotid.stenosis	Iron.deficiency.anemia	1	0.955882	2.072	9.392	5.732	Carotid.stenosis_Iron.deficiency.anemia
748	Carotid.stenosis	Lymphoma	1	0.952381	2.072	1.243	1.6575	Carotid.stenosis_Lymphoma
750	Carotid.stenosis	MDD	1	0.964286	2.072	17.265	9.6685	Carotid.stenosis_MDD
751	Carotid.stenosis	Melanoma	1	0.944444	2.072	3.591	2.8315	Carotid.stenosis_Melanoma
752	Carotid.stenosis	Migraine	1	0.983333	2.072	8.149	5.1105	Carotid.stenosis_Migraine
753	Carotid.stenosis	Mixed.hearing.loss	1	0.947368	2.072	0.967	1.5195	Carotid.stenosis_Mixed.hearing.loss
755	Carotid.stenosis	MVP	1	0.882353	2.072	0.829	1.4505	Carotid.stenosis_MVP
756	Carotid.stenosis	Nephrolithiasis.Urolithiasis	1	0.975	2.072	4.144	3.108	Carotid.stenosis_Nephrolithiasis.Urolithiasis
757	Carotid.stenosis	Obesity	0.970588	0.983221	2.072	44.613	23.3425	Carotid.stenosis_Obesity
758	Carotid.stenosis	OSA	1	0.915888	2.072	16.298	9.185	Carotid.stenosis_OSA
759	Carotid.stenosis	Osteoarthritis	0.95	0.946154	2.072	19.751	10.9115	Carotid.stenosis_Osteoarthritis
760	Carotid.stenosis	PAD	1	0.875	2.072	3.453	2.7625	Carotid.stenosis_PAD
762	Carotid.stenosis	PE	1	0.92	2.072	2.21	2.141	Carotid.stenosis_PE
763	Carotid.stenosis	PID	0.916667	0.98	2.072	6.768	4.42	Carotid.stenosis_PID
764	Carotid.stenosis	Pulm.Fibrosis	1	0.928571	2.072	2.486	2.279	Carotid.stenosis_Pulm.Fibrosis
766	Carotid.stenosis	RA	0.8	1	2.072	2.901	2.4865	Carotid.stenosis_RA
770	Carotid.stenosis	Sensorineural.hearing.loss	1	0.934783	2.072	5.525	3.7985	Carotid.stenosis_Sensorineural.hearing.loss
773	Carotid.stenosis	Stroke	0.666667	0.548387	2.072	4.696	3.384	Carotid.stenosis_Stroke
774	Carotid.stenosis	TIA	1	0.863636	2.072	1.657	1.8645	Carotid.stenosis_TIA
775	Carotid.stenosis	TIA.Stroke	0.75	0.6	2.072	5.387	3.7295	Carotid.stenosis_TIA.Stroke
776	Carotid.stenosis	Tinnitus	1	0.972973	2.072	4.282	3.177	Carotid.stenosis_Tinnitus
778	Carotid.stenosis	Uterine.fibroid	1	0.973684	2.072	5.11	3.591	Carotid.stenosis_Uterine.fibroid
779	Carotid.stenosis	UTI	0.923077	0.933333	2.072	10.912	6.492	Carotid.stenosis_UTI
781	Carpal.tunnel.syndrome	Abnormal.uterine.bleeding	1	0.880952	3.729	4.696	4.2125	Carpal.tunnel.syndrome_Abnormal.uterine.bleeding
782	Carpal.tunnel.syndrome	AF	1	0.957746	3.729	7.32	5.5245	Carpal.tunnel.syndrome_AF
783	Carpal.tunnel.syndrome	Allergic.Conjunctivitis	1	0.9	3.729	1.381	2.555	Carpal.tunnel.syndrome_Allergic.Conjunctivitis
784	Carpal.tunnel.syndrome	Allergic.rhinitis	0.888889	0.891566	3.729	11.878	7.8035	Carpal.tunnel.syndrome_Allergic.rhinitis
785	Carpal.tunnel.syndrome	Alzheimer.s.Disease	1	0.955556	3.729	3.729	3.729	Carpal.tunnel.syndrome_Alzheimer.s.Disease
786	Carpal.tunnel.syndrome	Asthma	0.941176	0.931818	3.729	11.878	7.8035	Carpal.tunnel.syndrome_Asthma
787	Carpal.tunnel.syndrome	BPPV	1	0.972973	3.729	2.072	2.9005	Carpal.tunnel.syndrome_BPPV
788	Carpal.tunnel.syndrome	Breast.cancer	0.970149	0.916667	3.729	25.691	14.71	Carpal.tunnel.syndrome_Breast.cancer
789	Carpal.tunnel.syndrome	CAD	0.875	0.941176	3.729	7.597	5.663	Carpal.tunnel.syndrome_CAD
790	Carpal.tunnel.syndrome	Carotid.stenosis	1	0.944444	3.729	2.072	2.9005	Carpal.tunnel.syndrome_Carotid.stenosis
792	Carpal.tunnel.syndrome	Cataract	0.9	0.918919	3.729	8.978	6.3535	Carpal.tunnel.syndrome_Cataract
793	Carpal.tunnel.syndrome	Cellulitis	0.818182	0.929078	3.729	19.061	11.395	Carpal.tunnel.syndrome_Cellulitis
795	Carpal.tunnel.syndrome	CHF	1	0.964912	3.729	4.972	4.3505	Carpal.tunnel.syndrome_CHF
796	Carpal.tunnel.syndrome	Chronic.back.pain	0.941176	0.884058	3.729	22.652	13.1905	Carpal.tunnel.syndrome_Chronic.back.pain
797	Carpal.tunnel.syndrome	CKD	1	0.954545	3.729	6.63	5.1795	Carpal.tunnel.syndrome_CKD
799	Carpal.tunnel.syndrome	COPD	1	0.930233	3.729	3.591	3.66	Carpal.tunnel.syndrome_COPD
800	Carpal.tunnel.syndrome	Crohn.s.Disease	0.916667	0.949153	3.729	6.768	5.2485	Carpal.tunnel.syndrome_Crohn.s.Disease
801	Carpal.tunnel.syndrome	CVI	1	0.947368	3.729	19.89	11.8095	Carpal.tunnel.syndrome_CVI
802	Carpal.tunnel.syndrome	DCM	1	0.975	3.729	3.039	3.384	Carpal.tunnel.syndrome_DCM
804	Carpal.tunnel.syndrome	DM	1	0.966667	3.729	10.773	7.251	Carpal.tunnel.syndrome_DM
805	Carpal.tunnel.syndrome	DVT	0.75	0.982143	3.729	4.972	4.3505	Carpal.tunnel.syndrome_DVT
806	Carpal.tunnel.syndrome	Dysmenorrhea	1	0.972973	3.729	2.486	3.1075	Carpal.tunnel.syndrome_Dysmenorrhea
807	Carpal.tunnel.syndrome	Dyspepsia	0.909091	0.875	3.729	8.011	5.87	Carpal.tunnel.syndrome_Dyspepsia
809	Carpal.tunnel.syndrome	Endometrial.cancer	1	0.977273	3.729	3.453	3.591	Carpal.tunnel.syndrome_Endometrial.cancer
810	Carpal.tunnel.syndrome	Endometriosis	1	0.923077	3.729	4.144	3.9365	Carpal.tunnel.syndrome_Endometriosis
811	Carpal.tunnel.syndrome	Endstage.liver.disease	1	0.9	3.729	4.972	4.3505	Carpal.tunnel.syndrome_Endstage.liver.disease
812	Carpal.tunnel.syndrome	Fibromyalgia	1	0.974359	3.729	2.762	3.2455	Carpal.tunnel.syndrome_Fibromyalgia
813	Carpal.tunnel.syndrome	GAD	0.973684	0.901515	3.729	21.823	12.776	Carpal.tunnel.syndrome_GAD
814	Carpal.tunnel.syndrome	GERD	0.962963	0.92517	3.729	22.238	12.9835	Carpal.tunnel.syndrome_GERD
815	Carpal.tunnel.syndrome	Glaucoma	0.8	0.959184	3.729	4.282	4.0055	Carpal.tunnel.syndrome_Glaucoma
817	Carpal.tunnel.syndrome	HTN	0.965517	0.930348	3.729	30.249	16.989	Carpal.tunnel.syndrome_HTN
818	Carpal.tunnel.syndrome	Hypercholesterolemia	1	0.91875	3.729	23.343	13.536	Carpal.tunnel.syndrome_Hypercholesterolemia
819	Carpal.tunnel.syndrome	Hyperparathyroidism	1	0.967742	3.729	1.381	2.555	Carpal.tunnel.syndrome_Hyperparathyroidism
820	Carpal.tunnel.syndrome	Hyperthyroidism	1	0.9	3.729	1.519	2.624	Carpal.tunnel.syndrome_Hyperthyroidism
821	Carpal.tunnel.syndrome	Hypothyroidism	0.947368	0.914729	3.729	18.508	11.1185	Carpal.tunnel.syndrome_Hypothyroidism
822	Carpal.tunnel.syndrome	IBS	1	0.977273	3.729	3.729	3.729	Carpal.tunnel.syndrome_IBS
823	Carpal.tunnel.syndrome	Insomnia	0.958333	0.878049	3.729	12.569	8.149	Carpal.tunnel.syndrome_Insomnia
824	Carpal.tunnel.syndrome	Iron.deficiency.anemia	1	0.890411	3.729	9.392	6.5605	Carpal.tunnel.syndrome_Iron.deficiency.anemia
826	Carpal.tunnel.syndrome	Lymphoma	0.5	1	3.729	1.243	2.486	Carpal.tunnel.syndrome_Lymphoma
827	Carpal.tunnel.syndrome	macular.degeneration	1	0.969697	3.729	1.519	2.624	Carpal.tunnel.syndrome_macular.degeneration
828	Carpal.tunnel.syndrome	MDD	0.958333	0.904348	3.729	17.265	10.497	Carpal.tunnel.syndrome_MDD
829	Carpal.tunnel.syndrome	Melanoma	1	0.933333	3.729	3.591	3.66	Carpal.tunnel.syndrome_Melanoma
830	Carpal.tunnel.syndrome	Migraine	1	0.907692	3.729	8.149	5.939	Carpal.tunnel.syndrome_Migraine
831	Carpal.tunnel.syndrome	Mixed.hearing.loss	1	0.965517	3.729	0.967	2.348	Carpal.tunnel.syndrome_Mixed.hearing.loss
834	Carpal.tunnel.syndrome	Nephrolithiasis.Urolithiasis	1	0.959184	3.729	4.144	3.9365	Carpal.tunnel.syndrome_Nephrolithiasis.Urolithiasis
835	Carpal.tunnel.syndrome	Obesity	1	0.960133	3.729	44.613	24.171	Carpal.tunnel.syndrome_Obesity
836	Carpal.tunnel.syndrome	OSA	1	0.932203	3.729	16.298	10.0135	Carpal.tunnel.syndrome_OSA
837	Carpal.tunnel.syndrome	Osteoarthritis	0.952381	0.911111	3.729	19.751	11.74	Carpal.tunnel.syndrome_Osteoarthritis
838	Carpal.tunnel.syndrome	PAD	1	0.977778	3.729	3.453	3.591	Carpal.tunnel.syndrome_PAD
841	Carpal.tunnel.syndrome	PID	1	0.948276	3.729	6.768	5.2485	Carpal.tunnel.syndrome_PID
842	Carpal.tunnel.syndrome	Pulm.Fibrosis	1	0.974359	3.729	2.486	3.1075	Carpal.tunnel.syndrome_Pulm.Fibrosis
844	Carpal.tunnel.syndrome	RA	1	0.974359	3.729	2.901	3.315	Carpal.tunnel.syndrome_RA
845	Carpal.tunnel.syndrome	Radiation.colitis	1	0.962963	3.729	0.691	2.21	Carpal.tunnel.syndrome_Radiation.colitis
847	Carpal.tunnel.syndrome	Seconadary.amenorrhea	1	0.96875	3.729	1.657	2.693	Carpal.tunnel.syndrome_Seconadary.amenorrhea
848	Carpal.tunnel.syndrome	Sensorineural.hearing.loss	1	0.927273	3.729	5.525	4.627	Carpal.tunnel.syndrome_Sensorineural.hearing.loss
851	Carpal.tunnel.syndrome	Stroke	1	0.942308	3.729	4.696	4.2125	Carpal.tunnel.syndrome_Stroke
852	Carpal.tunnel.syndrome	TIA	1	0.970588	3.729	1.657	2.693	Carpal.tunnel.syndrome_TIA
853	Carpal.tunnel.syndrome	TIA.Stroke	1	0.946429	3.729	5.387	4.558	Carpal.tunnel.syndrome_TIA.Stroke
854	Carpal.tunnel.syndrome	Tinnitus	0.875	0.909091	3.729	4.282	4.0055	Carpal.tunnel.syndrome_Tinnitus
856	Carpal.tunnel.syndrome	Uterine.fibroid	1	0.886364	3.729	5.11	4.4195	Carpal.tunnel.syndrome_Uterine.fibroid
857	Carpal.tunnel.syndrome	UTI	1	0.928571	3.729	10.912	7.3205	Carpal.tunnel.syndrome_UTI
858	Carpal.tunnel.syndrome	Viral.hepatitis	1	0.903226	3.729	1.796	2.7625	Carpal.tunnel.syndrome_Viral.hepatitis
859	Cataract	Abnormal.uterine.bleeding	0.888889	0.917808	8.978	4.696	6.837	Cataract_Abnormal.uterine.bleeding
860	Cataract	AF	1	0.87234	8.978	7.32	8.149	Cataract_AF
861	Cataract	Allergic.Conjunctivitis	0.888889	0.916667	8.978	1.381	5.1795	Cataract_Allergic.Conjunctivitis
862	Cataract	Allergic.rhinitis	0.92	0.819048	8.978	11.878	10.428	Cataract_Allergic.rhinitis
863	Cataract	Alzheimer.s.Disease	1	0.838235	8.978	3.729	6.3535	Cataract_Alzheimer.s.Disease
864	Cataract	Asthma	0.913043	0.854545	8.978	11.878	10.428	Cataract_Asthma
865	Cataract	BPPV	1	0.955224	8.978	2.072	5.525	Cataract_BPPV
866	Cataract	Breast.cancer	0.914286	0.88535	8.978	25.691	17.3345	Cataract_Breast.cancer
867	Cataract	CAD	0.857143	0.804598	8.978	7.597	8.2875	Cataract_CAD
868	Cataract	Carotid.stenosis	1	0.923077	8.978	2.072	5.525	Cataract_Carotid.stenosis
869	Cataract	Carpal.tunnel.syndrome	0.9	0.918919	8.978	3.729	6.3535	Cataract_Carpal.tunnel.syndrome
871	Cataract	Cellulitis	0.823529	0.834395	8.978	19.061	14.0195	Cataract_Cellulitis
872	Cataract	Cervical.Cancer	0.888889	0.985915	8.978	2.348	5.663	Cataract_Cervical.Cancer
873	Cataract	CHF	1	0.848101	8.978	4.972	6.975	Cataract_CHF
874	Cataract	Chronic.back.pain	0.837838	0.76	8.978	22.652	15.815	Cataract_Chronic.back.pain
875	Cataract	CKD	0.909091	0.83908	8.978	6.63	7.804	Cataract_CKD
877	Cataract	COPD	0.916667	0.852941	8.978	3.591	6.2845	Cataract_COPD
878	Cataract	Crohn.s.Disease	0.888889	0.86747	8.978	6.768	7.873	Cataract_Crohn.s.Disease
879	Cataract	CVI	0.857143	0.890173	8.978	19.89	14.434	Cataract_CVI
880	Cataract	DCM	1	0.926471	8.978	3.039	6.0085	Cataract_DCM
881	Cataract	Diabetic.retinopathy	0.9	0.964912	8.978	0.691	4.8345	Cataract_Diabetic.retinopathy
882	Cataract	DM	0.875	0.842593	8.978	10.773	9.8755	Cataract_DM
883	Cataract	DVT	1	0.8875	8.978	4.972	6.975	Cataract_DVT
884	Cataract	Dysmenorrhea	0.916667	0.923077	8.978	2.486	5.732	Cataract_Dysmenorrhea
885	Cataract	Dyspepsia	0.882353	0.844444	8.978	8.011	8.4945	Cataract_Dyspepsia
887	Cataract	Endometrial.cancer	0.916667	0.945205	8.978	3.453	6.2155	Cataract_Endometrial.cancer
888	Cataract	Endometriosis	0.95	0.972222	8.978	4.144	6.561	Cataract_Endometriosis
889	Cataract	Endstage.liver.disease	0.923077	0.9125	8.978	4.972	6.975	Cataract_Endstage.liver.disease
890	Cataract	Fibromyalgia	0.818182	0.941176	8.978	2.762	5.87	Cataract_Fibromyalgia
891	Cataract	GAD	0.878049	0.827815	8.978	21.823	15.4005	Cataract_GAD
892	Cataract	GERD	0.75	0.782051	8.978	22.238	15.608	Cataract_GERD
893	Cataract	Glaucoma	0.7	0.723077	8.978	4.282	6.63	Cataract_Glaucoma
894	Cataract	HCM	1	0.923077	8.978	2.624	5.801	Cataract_HCM
895	Cataract	HTN	0.806452	0.818182	8.978	30.249	19.6135	Cataract_HTN
896	Cataract	Hypercholesterolemia	0.923077	0.815029	8.978	23.343	16.1605	Cataract_Hypercholesterolemia
897	Cataract	Hyperparathyroidism	1	0.915254	8.978	1.381	5.1795	Cataract_Hyperparathyroidism
898	Cataract	Hyperthyroidism	1	0.934426	8.978	1.519	5.2485	Cataract_Hyperthyroidism
899	Cataract	Hypothyroidism	0.961538	0.890323	8.978	18.508	13.743	Cataract_Hypothyroidism
900	Cataract	IBS	0.928571	0.930556	8.978	3.729	6.3535	Cataract_IBS
901	Cataract	Insomnia	0.857143	0.807692	8.978	12.569	10.7735	Cataract_Insomnia
902	Cataract	Iron.deficiency.anemia	0.888889	0.913462	8.978	9.392	9.185	Cataract_Iron.deficiency.anemia
903	Cataract	Leukemia	1	0.966102	8.978	0.829	4.9035	Cataract_Leukemia
904	Cataract	Lymphoma	0.888889	0.95082	8.978	1.243	5.1105	Cataract_Lymphoma
905	Cataract	macular.degeneration	0.888889	0.952381	8.978	1.519	5.2485	Cataract_macular.degeneration
906	Cataract	MDD	0.967742	0.855072	8.978	17.265	13.1215	Cataract_MDD
907	Cataract	Melanoma	1	0.933333	8.978	3.591	6.2845	Cataract_Melanoma
908	Cataract	Migraine	0.95	0.904255	8.978	8.149	8.5635	Cataract_Migraine
909	Cataract	Mixed.hearing.loss	1	0.983607	8.978	0.967	4.9725	Cataract_Mixed.hearing.loss
911	Cataract	MVP	1	0.966102	8.978	0.829	4.9035	Cataract_MVP
912	Cataract	Nephrolithiasis.Urolithiasis	1	0.878378	8.978	4.144	6.561	Cataract_Nephrolithiasis.Urolithiasis
913	Cataract	Obesity	0.897436	0.921875	8.978	44.613	26.7955	Cataract_Obesity
914	Cataract	OSA	1	0.81203	8.978	16.298	12.638	Cataract_OSA
915	Cataract	Osteoarthritis	0.925926	0.756944	8.978	19.751	14.3645	Cataract_Osteoarthritis
916	Cataract	PAD	0.9	0.901408	8.978	3.453	6.2155	Cataract_PAD
917	Cataract	PCOS	1	0.984615	8.978	2.072	5.525	Cataract_PCOS
918	Cataract	PE	0.8	0.921875	8.978	2.21	5.594	Cataract_PE
919	Cataract	PID	0.95	0.865854	8.978	6.768	7.873	Cataract_PID
920	Cataract	Pulm.Fibrosis	1	0.909091	8.978	2.486	5.732	Cataract_Pulm.Fibrosis
922	Cataract	RA	0.923077	0.909091	8.978	2.901	5.9395	Cataract_RA
923	Cataract	Radiation.colitis	1	0.983051	8.978	0.691	4.8345	Cataract_Radiation.colitis
924	Cataract	Retinal.detachment	1	0.928571	8.978	0.691	4.8345	Cataract_Retinal.detachment
925	Cataract	Seconadary.amenorrhea	1	0.984375	8.978	1.657	5.3175	Cataract_Seconadary.amenorrhea
926	Cataract	Sensorineural.hearing.loss	1	0.903614	8.978	5.525	7.2515	Cataract_Sensorineural.hearing.loss
928	Cataract	SLE	0.9	0.983051	8.978	0.829	4.9035	Cataract_SLE
929	Cataract	Stroke	1	0.855263	8.978	4.696	6.837	Cataract_Stroke
930	Cataract	TIA	1	0.901639	8.978	1.657	5.3175	Cataract_TIA
931	Cataract	TIA.Stroke	1	0.833333	8.978	5.387	7.1825	Cataract_TIA.Stroke
932	Cataract	Tinnitus	0.857143	0.918919	8.978	4.282	6.63	Cataract_Tinnitus
934	Cataract	Uterine.fibroid	0.894737	0.934211	8.978	5.11	7.044	Cataract_Uterine.fibroid
935	Cataract	UTI	0.952381	0.792079	8.978	10.912	9.945	Cataract_UTI
936	Cataract	Viral.hepatitis	0.909091	0.952381	8.978	1.796	5.387	Cataract_Viral.hepatitis
937	Cellulitis	Abnormal.uterine.bleeding	0.952381	0.943662	19.061	4.696	11.8785	Cellulitis_Abnormal.uterine.bleeding
938	Cellulitis	AF	1	0.865385	19.061	7.32	13.1905	Cellulitis_AF
939	Cellulitis	Allergic.Conjunctivitis	1	0.969697	19.061	1.381	10.221	Cellulitis_Allergic.Conjunctivitis
940	Cellulitis	Allergic.rhinitis	0.925926	0.803681	19.061	11.878	15.4695	Cellulitis_Allergic.rhinitis
942	Cellulitis	Asthma	0.92	0.83432	19.061	11.878	15.4695	Cellulitis_Asthma
943	Cellulitis	BPPV	1	0.970803	19.061	2.072	10.5665	Cellulitis_BPPV
944	Cellulitis	Breast.cancer	0.852941	0.87156	19.061	25.691	22.376	Cellulitis_Breast.cancer
945	Cellulitis	CAD	0.941176	0.878205	19.061	7.597	13.329	Cellulitis_CAD
946	Cellulitis	Carotid.stenosis	1	0.947761	19.061	2.072	10.5665	Cellulitis_Carotid.stenosis
947	Cellulitis	Carpal.tunnel.syndrome	0.818182	0.929078	19.061	3.729	11.395	Cellulitis_Carpal.tunnel.syndrome
948	Cellulitis	Cataract	0.823529	0.834395	19.061	8.978	14.0195	Cellulitis_Cataract
950	Cellulitis	Cervical.Cancer	1	0.971223	19.061	2.348	10.7045	Cellulitis_Cervical.Cancer
951	Cellulitis	CHF	1	0.867133	19.061	4.972	12.0165	Cellulitis_CHF
952	Cellulitis	Chronic.back.pain	0.846154	0.727723	19.061	22.652	20.8565	Cellulitis_Chronic.back.pain
953	Cellulitis	CKD	1	0.821918	19.061	6.63	12.8455	Cellulitis_CKD
954	Cellulitis	Conductive.hearing.loss	1	0.992126	19.061	0.276	9.6685	Cellulitis_Conductive.hearing.loss
955	Cellulitis	COPD	0.928571	0.92029	19.061	3.591	11.326	Cellulitis_COPD
956	Cellulitis	Crohn.s.Disease	0.842105	0.885135	19.061	6.768	12.9145	Cellulitis_Crohn.s.Disease
957	Cellulitis	CVI	0.875	0.782407	19.061	19.89	19.4755	Cellulitis_CVI
958	Cellulitis	DCM	0.933333	0.925373	19.061	3.039	11.05	Cellulitis_DCM
959	Cellulitis	Diabetic.retinopathy	1	0.976378	19.061	0.691	9.876	Cellulitis_Diabetic.retinopathy
960	Cellulitis	DM	0.823529	0.833333	19.061	10.773	14.917	Cellulitis_DM
961	Cellulitis	DVT	0.833333	0.881119	19.061	4.972	12.0165	Cellulitis_DVT
962	Cellulitis	Dysmenorrhea	0.846154	0.93985	19.061	2.486	10.7735	Cellulitis_Dysmenorrhea
963	Cellulitis	Dyspepsia	0.764706	0.863636	19.061	8.011	13.536	Cellulitis_Dyspepsia
965	Cellulitis	Endometrial.cancer	1	0.942857	19.061	3.453	11.257	Cellulitis_Endometrial.cancer
966	Cellulitis	Endometriosis	0.954545	0.964286	19.061	4.144	11.6025	Cellulitis_Endometriosis
967	Cellulitis	Endstage.liver.disease	0.857143	0.92517	19.061	4.972	12.0165	Cellulitis_Endstage.liver.disease
968	Cellulitis	Fibromyalgia	0.928571	0.985816	19.061	2.762	10.9115	Cellulitis_Fibromyalgia
969	Cellulitis	GAD	0.769231	0.721649	19.061	21.823	20.442	Cellulitis_GAD
970	Cellulitis	GERD	0.84375	0.751196	19.061	22.238	20.6495	Cellulitis_GERD
971	Cellulitis	Glaucoma	0.846154	0.884058	19.061	4.282	11.6715	Cellulitis_Glaucoma
972	Cellulitis	HCM	1	0.93985	19.061	2.624	10.8425	Cellulitis_HCM
973	Cellulitis	HTN	0.741935	0.743083	19.061	30.249	24.655	Cellulitis_HTN
974	Cellulitis	Hypercholesterolemia	0.928571	0.773333	19.061	23.343	21.202	Cellulitis_Hypercholesterolemia
975	Cellulitis	Hyperparathyroidism	1	0.984962	19.061	1.381	10.221	Cellulitis_Hyperparathyroidism
976	Cellulitis	Hyperthyroidism	1	0.945736	19.061	1.519	10.29	Cellulitis_Hyperthyroidism
977	Cellulitis	Hypothyroidism	0.84	0.79703	19.061	18.508	18.7845	Cellulitis_Hypothyroidism
978	Cellulitis	IBS	1	0.950355	19.061	3.729	11.395	Cellulitis_IBS
979	Cellulitis	Insomnia	0.785714	0.810976	19.061	12.569	15.815	Cellulitis_Insomnia
980	Cellulitis	Iron.deficiency.anemia	0.9	0.884848	19.061	9.392	14.2265	Cellulitis_Iron.deficiency.anemia
981	Cellulitis	Leukemia	1	0.992366	19.061	0.829	9.945	Cellulitis_Leukemia
982	Cellulitis	Lymphoma	0.909091	0.969466	19.061	1.243	10.152	Cellulitis_Lymphoma
983	Cellulitis	macular.degeneration	1	0.969925	19.061	1.519	10.29	Cellulitis_macular.degeneration
984	Cellulitis	MDD	0.827586	0.775401	19.061	17.265	18.163	Cellulitis_MDD
985	Cellulitis	Melanoma	1	0.944056	19.061	3.591	11.326	Cellulitis_Melanoma
986	Cellulitis	Migraine	0.904762	0.925926	19.061	8.149	13.605	Cellulitis_Migraine
987	Cellulitis	Mixed.hearing.loss	1	0.984733	19.061	0.967	10.014	Cellulitis_Mixed.hearing.loss
989	Cellulitis	MVP	1	0.984615	19.061	0.829	9.945	Cellulitis_MVP
990	Cellulitis	Nephrolithiasis.Urolithiasis	1	0.884058	19.061	4.144	11.6025	Cellulitis_Nephrolithiasis.Urolithiasis
991	Cellulitis	Obesity	0.875	0.844444	19.061	44.613	31.837	Cellulitis_Obesity
992	Cellulitis	OSA	0.92	0.775401	19.061	16.298	17.6795	Cellulitis_OSA
993	Cellulitis	Osteoarthritis	0.892857	0.75	19.061	19.751	19.406	Cellulitis_Osteoarthritis
994	Cellulitis	PAD	1	0.92029	19.061	3.453	11.257	Cellulitis_PAD
995	Cellulitis	PCOS	0.933333	0.992647	19.061	2.072	10.5665	Cellulitis_PCOS
996	Cellulitis	PE	0.923077	0.947368	19.061	2.21	10.6355	Cellulitis_PE
997	Cellulitis	PID	0.904762	0.906667	19.061	6.768	12.9145	Cellulitis_PID
998	Cellulitis	Pulm.Fibrosis	0.916667	0.932836	19.061	2.486	10.7735	Cellulitis_Pulm.Fibrosis
1000	Cellulitis	RA	0.933333	0.956204	19.061	2.901	10.981	Cellulitis_RA
1001	Cellulitis	Radiation.colitis	1	0.992308	19.061	0.691	9.876	Cellulitis_Radiation.colitis
1002	Cellulitis	Retinal.detachment	1	0.984496	19.061	0.691	9.876	Cellulitis_Retinal.detachment
1003	Cellulitis	Seconadary.amenorrhea	0.923077	0.977444	19.061	1.657	10.359	Cellulitis_Seconadary.amenorrhea
1004	Cellulitis	Sensorineural.hearing.loss	1	0.897959	19.061	5.525	12.293	Cellulitis_Sensorineural.hearing.loss
1005	Cellulitis	Sj√∂gren.Syndrome	1	0.992248	19.061	0.552	9.8065	Cellulitis_Sj√∂gren.Syndrome
1006	Cellulitis	SLE	1	0.984496	19.061	0.829	9.945	Cellulitis_SLE
1007	Cellulitis	Stroke	1	0.902778	19.061	4.696	11.8785	Cellulitis_Stroke
1008	Cellulitis	TIA	1	0.962406	19.061	1.657	10.359	Cellulitis_TIA
1009	Cellulitis	TIA.Stroke	1	0.897959	19.061	5.387	12.224	Cellulitis_TIA.Stroke
1010	Cellulitis	Tinnitus	0.875	0.921429	19.061	4.282	11.6715	Cellulitis_Tinnitus
1011	Cellulitis	Ulcerative.colitits	1	0.992308	19.061	0.829	9.945	Cellulitis_Ulcerative.colitits
1012	Cellulitis	Uterine.fibroid	0.85	0.958904	19.061	5.11	12.0855	Cellulitis_Uterine.fibroid
1013	Cellulitis	UTI	0.956522	0.844311	19.061	10.912	14.9865	Cellulitis_UTI
1014	Cellulitis	Viral.hepatitis	1	0.962121	19.061	1.796	10.4285	Cellulitis_Viral.hepatitis
1015	Cervical.Cancer	Abnormal.uterine.bleeding	1	0.945946	2.348	4.696	3.522	Cervical.Cancer_Abnormal.uterine.bleeding
1017	Cervical.Cancer	Allergic.Conjunctivitis	1	0.958333	2.348	1.381	1.8645	Cervical.Cancer_Allergic.Conjunctivitis
1018	Cervical.Cancer	Allergic.rhinitis	1	0.962963	2.348	11.878	7.113	Cervical.Cancer_Allergic.rhinitis
1019	Cervical.Cancer	Alzheimer.s.Disease	1	0.973684	2.348	3.729	3.0385	Cervical.Cancer_Alzheimer.s.Disease
1020	Cervical.Cancer	Asthma	1	0.988235	2.348	11.878	7.113	Cervical.Cancer_Asthma
1021	Cervical.Cancer	BPPV	1	0.965517	2.348	2.072	2.21	Cervical.Cancer_BPPV
1022	Cervical.Cancer	Breast.cancer	1	0.992537	2.348	25.691	14.0195	Cervical.Cancer_Breast.cancer
1023	Cervical.Cancer	CAD	1	0.984127	2.348	7.597	4.9725	Cervical.Cancer_CAD
1026	Cervical.Cancer	Cataract	0.888889	0.985915	2.348	8.978	5.663	Cervical.Cancer_Cataract
1027	Cervical.Cancer	Cellulitis	1	0.971223	2.348	19.061	10.7045	Cervical.Cancer_Cellulitis
1029	Cervical.Cancer	CHF	1	0.98	2.348	4.972	3.66	Cervical.Cancer_CHF
1030	Cervical.Cancer	Chronic.back.pain	0.970588	0.986111	2.348	22.652	12.5	Cervical.Cancer_Chronic.back.pain
1031	Cervical.Cancer	CKD	0.666667	0.983333	2.348	6.63	4.489	Cervical.Cancer_CKD
1034	Cervical.Cancer	Crohn.s.Disease	1	0.961538	2.348	6.768	4.558	Cervical.Cancer_Crohn.s.Disease
1035	Cervical.Cancer	CVI	0.857143	0.979866	2.348	19.89	11.119	Cervical.Cancer_CVI
1036	Cervical.Cancer	DCM	1	0.96875	2.348	3.039	2.6935	Cervical.Cancer_DCM
1038	Cervical.Cancer	DM	1	0.988095	2.348	10.773	6.5605	Cervical.Cancer_DM
1039	Cervical.Cancer	DVT	1	0.979167	2.348	4.972	3.66	Cervical.Cancer_DVT
1040	Cervical.Cancer	Dysmenorrhea	1	0.965517	2.348	2.486	2.417	Cervical.Cancer_Dysmenorrhea
1041	Cervical.Cancer	Dyspepsia	1	0.95082	2.348	8.011	5.1795	Cervical.Cancer_Dyspepsia
1043	Cervical.Cancer	Endometrial.cancer	0.75	0.911765	2.348	3.453	2.9005	Cervical.Cancer_Endometrial.cancer
1044	Cervical.Cancer	Endometriosis	1	0.903226	2.348	4.144	3.246	Cervical.Cancer_Endometriosis
1045	Cervical.Cancer	Endstage.liver.disease	1	0.978261	2.348	4.972	3.66	Cervical.Cancer_Endstage.liver.disease
1046	Cervical.Cancer	Fibromyalgia	0.75	0.967742	2.348	2.762	2.555	Cervical.Cancer_Fibromyalgia
1047	Cervical.Cancer	GAD	1	0.969925	2.348	21.823	12.0855	Cervical.Cancer_GAD
1048	Cervical.Cancer	GERD	0.961538	0.972603	2.348	22.238	12.293	Cervical.Cancer_GERD
1050	Cervical.Cancer	HCM	1	0.965517	2.348	2.624	2.486	Cervical.Cancer_HCM
1051	Cervical.Cancer	HTN	1	0.959799	2.348	30.249	16.2985	Cervical.Cancer_HTN
1052	Cervical.Cancer	Hypercholesterolemia	1	0.975155	2.348	23.343	12.8455	Cervical.Cancer_Hypercholesterolemia
1053	Cervical.Cancer	Hyperparathyroidism	1	0.956522	2.348	1.381	1.8645	Cervical.Cancer_Hyperparathyroidism
1055	Cervical.Cancer	Hypothyroidism	1	0.944	2.348	18.508	10.428	Cervical.Cancer_Hypothyroidism
1056	Cervical.Cancer	IBS	1	0.972222	2.348	3.729	3.0385	Cervical.Cancer_IBS
1057	Cervical.Cancer	Insomnia	1	0.987952	2.348	12.569	7.4585	Cervical.Cancer_Insomnia
1058	Cervical.Cancer	Iron.deficiency.anemia	1	0.957143	2.348	9.392	5.87	Cervical.Cancer_Iron.deficiency.anemia
1059	Cervical.Cancer	Leukemia	1	0.95	2.348	0.829	1.5885	Cervical.Cancer_Leukemia
1061	Cervical.Cancer	macular.degeneration	0	1	2.348	1.519	1.9335	Cervical.Cancer_macular.degeneration
1062	Cervical.Cancer	MDD	1	0.991453	2.348	17.265	9.8065	Cervical.Cancer_MDD
1064	Cervical.Cancer	Migraine	1	0.967213	2.348	8.149	5.2485	Cervical.Cancer_Migraine
1068	Cervical.Cancer	Nephrolithiasis.Urolithiasis	1	0.897436	2.348	4.144	3.246	Cervical.Cancer_Nephrolithiasis.Urolithiasis
1069	Cervical.Cancer	Obesity	0.970588	0.990066	2.348	44.613	23.4805	Cervical.Cancer_Obesity
1070	Cervical.Cancer	OSA	1	0.982759	2.348	16.298	9.323	Cervical.Cancer_OSA
1071	Cervical.Cancer	Osteoarthritis	1	0.992754	2.348	19.751	11.0495	Cervical.Cancer_Osteoarthritis
1072	Cervical.Cancer	PAD	1	0.972973	2.348	3.453	2.9005	Cervical.Cancer_PAD
1074	Cervical.Cancer	PE	1	0.964286	2.348	2.21	2.279	Cervical.Cancer_PE
1075	Cervical.Cancer	PID	1	0.960784	2.348	6.768	4.558	Cervical.Cancer_PID
1076	Cervical.Cancer	Pulm.Fibrosis	1	0.967742	2.348	2.486	2.417	Cervical.Cancer_Pulm.Fibrosis
1078	Cervical.Cancer	RA	0.8	1	2.348	2.901	2.6245	Cervical.Cancer_RA
1079	Cervical.Cancer	Radiation.colitis	1	0.947368	2.348	0.691	1.5195	Cervical.Cancer_Radiation.colitis
1082	Cervical.Cancer	Sensorineural.hearing.loss	1	0.959184	2.348	5.525	3.9365	Cervical.Cancer_Sensorineural.hearing.loss
1088	Cervical.Cancer	Tinnitus	1	0.974359	2.348	4.282	3.315	Cervical.Cancer_Tinnitus
1090	Cervical.Cancer	Uterine.fibroid	1	0.921053	2.348	5.11	3.729	Cervical.Cancer_Uterine.fibroid
1091	Cervical.Cancer	UTI	0.923077	0.975	2.348	10.912	6.63	Cervical.Cancer_UTI
1093	CHF	Abnormal.uterine.bleeding	0.909091	0.945455	4.972	4.696	4.834	CHF_Abnormal.uterine.bleeding
1094	CHF	AF	0.666667	0.75	4.972	7.32	6.146	CHF_AF
1096	CHF	Allergic.rhinitis	1	0.904255	4.972	11.878	8.425	CHF_Allergic.rhinitis
1097	CHF	Alzheimer.s.Disease	1	0.90566	4.972	3.729	4.3505	CHF_Alzheimer.s.Disease
1098	CHF	Asthma	1	0.833333	4.972	11.878	8.425	CHF_Asthma
1099	CHF	BPPV	1	0.886364	4.972	2.072	3.522	CHF_BPPV
1100	CHF	Breast.cancer	0.985075	0.945205	4.972	25.691	15.3315	CHF_Breast.cancer
1101	CHF	CAD	1	0.703125	4.972	7.597	6.2845	CHF_CAD
1102	CHF	Carotid.stenosis	1	0.911111	4.972	2.072	3.522	CHF_Carotid.stenosis
1103	CHF	Carpal.tunnel.syndrome	1	0.964912	4.972	3.729	4.3505	CHF_Carpal.tunnel.syndrome
1104	CHF	Cataract	1	0.848101	4.972	8.978	6.975	CHF_Cataract
1105	CHF	Cellulitis	1	0.867133	4.972	19.061	12.0165	CHF_Cellulitis
1106	CHF	Cervical.Cancer	1	0.98	4.972	2.348	3.66	CHF_Cervical.Cancer
1108	CHF	Chronic.back.pain	1	0.829787	4.972	22.652	13.812	CHF_Chronic.back.pain
1109	CHF	CKD	1	0.787879	4.972	6.63	5.801	CHF_CKD
1111	CHF	COPD	1	0.882353	4.972	3.591	4.2815	CHF_COPD
1112	CHF	Crohn.s.Disease	1	0.942029	4.972	6.768	5.87	CHF_Crohn.s.Disease
1113	CHF	CVI	1	0.903846	4.972	19.89	12.431	CHF_CVI
1114	CHF	DCM	0.8	0.731707	4.972	3.039	4.0055	CHF_DCM
1115	CHF	Diabetic.retinopathy	1	0.914286	4.972	0.691	2.8315	CHF_Diabetic.retinopathy
1116	CHF	DM	1	0.844444	4.972	10.773	7.8725	CHF_DM
1117	CHF	DVT	1	0.920635	4.972	4.972	4.972	CHF_DVT
1118	CHF	Dysmenorrhea	1	0.860465	4.972	2.486	3.729	CHF_Dysmenorrhea
1119	CHF	Dyspepsia	1	0.878378	4.972	8.011	6.4915	CHF_Dyspepsia
1121	CHF	Endometrial.cancer	1	0.981818	4.972	3.453	4.2125	CHF_Endometrial.cancer
1122	CHF	Endometriosis	1	0.94	4.972	4.144	4.558	CHF_Endometriosis
1123	CHF	Endstage.liver.disease	1	0.935484	4.972	4.972	4.972	CHF_Endstage.liver.disease
1124	CHF	Fibromyalgia	1	0.959184	4.972	2.762	3.867	CHF_Fibromyalgia
1125	CHF	GAD	0.972973	0.909091	4.972	21.823	13.3975	CHF_GAD
1126	CHF	GERD	1	0.895425	4.972	22.238	13.605	CHF_GERD
1127	CHF	Glaucoma	1	0.912281	4.972	4.282	4.627	CHF_Glaucoma
1128	CHF	HCM	0.8	0.710526	4.972	2.624	3.798	CHF_HCM
1129	CHF	HTN	1	0.852792	4.972	30.249	17.6105	CHF_HTN
1130	CHF	Hypercholesterolemia	1	0.842767	4.972	23.343	14.1575	CHF_Hypercholesterolemia
1131	CHF	Hyperparathyroidism	1	0.97619	4.972	1.381	3.1765	CHF_Hyperparathyroidism
1132	CHF	Hyperthyroidism	1	0.9	4.972	1.519	3.2455	CHF_Hyperthyroidism
1133	CHF	Hypothyroidism	1	0.89781	4.972	18.508	11.74	CHF_Hypothyroidism
1134	CHF	IBS	1	0.923077	4.972	3.729	4.3505	CHF_IBS
1135	CHF	Insomnia	0.956522	0.892473	4.972	12.569	8.7705	CHF_Insomnia
1136	CHF	Iron.deficiency.anemia	1	0.954545	4.972	9.392	7.182	CHF_Iron.deficiency.anemia
1137	CHF	Leukemia	1	0.947368	4.972	0.829	2.9005	CHF_Leukemia
1138	CHF	Lymphoma	1	0.925	4.972	1.243	3.1075	CHF_Lymphoma
1139	CHF	macular.degeneration	1	0.977273	4.972	1.519	3.2455	CHF_macular.degeneration
1140	CHF	MDD	0.956522	0.886179	4.972	17.265	11.1185	CHF_MDD
1141	CHF	Melanoma	1	0.946429	4.972	3.591	4.2815	CHF_Melanoma
1142	CHF	Migraine	1	0.962025	4.972	8.149	6.5605	CHF_Migraine
1146	CHF	Nephrolithiasis.Urolithiasis	1	0.892857	4.972	4.144	4.558	CHF_Nephrolithiasis.Urolithiasis
1147	CHF	Obesity	0.970588	0.930693	4.972	44.613	24.7925	CHF_Obesity
1148	CHF	OSA	1	0.808696	4.972	16.298	10.635	CHF_OSA
1149	CHF	Osteoarthritis	0.95	0.846715	4.972	19.751	12.3615	CHF_Osteoarthritis
1150	CHF	PAD	1	0.903846	4.972	3.453	4.2125	CHF_PAD
1152	CHF	PE	1	0.883721	4.972	2.21	3.591	CHF_PE
1153	CHF	PID	1	0.925373	4.972	6.768	5.87	CHF_PID
1154	CHF	Pulm.Fibrosis	1	0.866667	4.972	2.486	3.729	CHF_Pulm.Fibrosis
1156	CHF	RA	1	0.891304	4.972	2.901	3.9365	CHF_RA
1158	CHF	Retinal.detachment	1	0.973684	4.972	0.691	2.8315	CHF_Retinal.detachment
1159	CHF	Seconadary.amenorrhea	1	0.976744	4.972	1.657	3.3145	CHF_Seconadary.amenorrhea
1160	CHF	Sensorineural.hearing.loss	1	0.90625	4.972	5.525	5.2485	CHF_Sensorineural.hearing.loss
1162	CHF	SLE	1	0.973684	4.972	0.829	2.9005	CHF_SLE
1163	CHF	Stroke	1	0.881356	4.972	4.696	4.834	CHF_Stroke
1164	CHF	TIA	1	0.954545	4.972	1.657	3.3145	CHF_TIA
1165	CHF	TIA.Stroke	1	0.888889	4.972	5.387	5.1795	CHF_TIA.Stroke
1166	CHF	Tinnitus	1	0.907407	4.972	4.282	4.627	CHF_Tinnitus
1167	CHF	Ulcerative.colitits	1	0.973684	4.972	0.829	2.9005	CHF_Ulcerative.colitits
1168	CHF	Uterine.fibroid	1	0.928571	4.972	5.11	5.041	CHF_Uterine.fibroid
1169	CHF	UTI	1	0.902174	4.972	10.912	7.942	CHF_UTI
1171	Chronic.back.pain	Abnormal.uterine.bleeding	0.875	0.883212	22.652	4.696	13.674	Chronic.back.pain_Abnormal.uterine.bleeding
1172	Chronic.back.pain	AF	1	0.867925	22.652	7.32	14.986	Chronic.back.pain_AF
1173	Chronic.back.pain	Allergic.Conjunctivitis	0.970588	0.962687	22.652	1.381	12.0165	Chronic.back.pain_Allergic.Conjunctivitis
1174	Chronic.back.pain	Allergic.rhinitis	0.731707	0.754717	22.652	11.878	17.265	Chronic.back.pain_Allergic.rhinitis
1175	Chronic.back.pain	Alzheimer.s.Disease	0.914286	0.883212	22.652	3.729	13.1905	Chronic.back.pain_Alzheimer.s.Disease
1176	Chronic.back.pain	Asthma	0.863636	0.757764	22.652	11.878	17.265	Chronic.back.pain_Asthma
1177	Chronic.back.pain	BPPV	1	0.948905	22.652	2.072	12.362	Chronic.back.pain_BPPV
1178	Chronic.back.pain	Breast.cancer	0.635135	0.819905	22.652	25.691	24.1715	Chronic.back.pain_Breast.cancer
1179	Chronic.back.pain	CAD	0.891892	0.821192	22.652	7.597	15.1245	Chronic.back.pain_CAD
1180	Chronic.back.pain	Carotid.stenosis	1	0.933333	22.652	2.072	12.362	Chronic.back.pain_Carotid.stenosis
1181	Chronic.back.pain	Carpal.tunnel.syndrome	0.941176	0.884058	22.652	3.729	13.1905	Chronic.back.pain_Carpal.tunnel.syndrome
1182	Chronic.back.pain	Cataract	0.837838	0.76	22.652	8.978	15.815	Chronic.back.pain_Cataract
1183	Chronic.back.pain	Cellulitis	0.846154	0.727723	22.652	19.061	20.8565	Chronic.back.pain_Cellulitis
1184	Chronic.back.pain	Cervical.Cancer	0.970588	0.986111	22.652	2.348	12.5	Chronic.back.pain_Cervical.Cancer
1185	Chronic.back.pain	CHF	1	0.829787	22.652	4.972	13.812	Chronic.back.pain_CHF
1187	Chronic.back.pain	CKD	0.942857	0.856209	22.652	6.63	14.641	Chronic.back.pain_CKD
1188	Chronic.back.pain	Conductive.hearing.loss	0.970588	1	22.652	0.276	11.464	Chronic.back.pain_Conductive.hearing.loss
1189	Chronic.back.pain	COPD	0.944444	0.906475	22.652	3.591	13.1215	Chronic.back.pain_COPD
1190	Chronic.back.pain	Crohn.s.Disease	0.875	0.833333	22.652	6.768	14.71	Chronic.back.pain_Crohn.s.Disease
1191	Chronic.back.pain	CVI	0.921053	0.801802	22.652	19.89	21.271	Chronic.back.pain_CVI
1192	Chronic.back.pain	DCM	0.916667	0.934783	22.652	3.039	12.8455	Chronic.back.pain_DCM
1193	Chronic.back.pain	Diabetic.retinopathy	0.941176	0.992424	22.652	0.691	11.6715	Chronic.back.pain_Diabetic.retinopathy
1194	Chronic.back.pain	DM	0.837838	0.740506	22.652	10.773	16.7125	Chronic.back.pain_DM
1195	Chronic.back.pain	DVT	0.942857	0.86014	22.652	4.972	13.812	Chronic.back.pain_DVT
1196	Chronic.back.pain	Dysmenorrhea	0.972973	0.909091	22.652	2.486	12.569	Chronic.back.pain_Dysmenorrhea
1197	Chronic.back.pain	Dyspepsia	0.842105	0.772414	22.652	8.011	15.3315	Chronic.back.pain_Dyspepsia
1198	Chronic.back.pain	Ehlers.Danlos.syndrome	0.970588	0.992366	22.652	0.414	11.533	Chronic.back.pain_Ehlers.Danlos.syndrome
1199	Chronic.back.pain	Endometrial.cancer	0.972973	0.944056	22.652	3.453	13.0525	Chronic.back.pain_Endometrial.cancer
1200	Chronic.back.pain	Endometriosis	0.878049	0.935252	22.652	4.144	13.398	Chronic.back.pain_Endometriosis
1201	Chronic.back.pain	Endstage.liver.disease	0.916667	0.858156	22.652	4.972	13.812	Chronic.back.pain_Endstage.liver.disease
1202	Chronic.back.pain	Fibromyalgia	0.882353	0.934307	22.652	2.762	12.707	Chronic.back.pain_Fibromyalgia
1203	Chronic.back.pain	GAD	0.58	0.671958	22.652	21.823	22.2375	Chronic.back.pain_GAD
1204	Chronic.back.pain	GERD	0.723404	0.653061	22.652	22.238	22.445	Chronic.back.pain_GERD
1205	Chronic.back.pain	Glaucoma	0.914286	0.854015	22.652	4.282	13.467	Chronic.back.pain_Glaucoma
1206	Chronic.back.pain	HCM	0.916667	0.933333	22.652	2.624	12.638	Chronic.back.pain_HCM
1207	Chronic.back.pain	HTN	0.734694	0.6625	22.652	30.249	26.4505	Chronic.back.pain_HTN
1208	Chronic.back.pain	Hypercholesterolemia	0.707317	0.708333	22.652	23.343	22.9975	Chronic.back.pain_Hypercholesterolemia
1209	Chronic.back.pain	Hyperparathyroidism	0.941176	0.977778	22.652	1.381	12.0165	Chronic.back.pain_Hyperparathyroidism
1210	Chronic.back.pain	Hyperthyroidism	0.971429	0.954887	22.652	1.519	12.0855	Chronic.back.pain_Hyperthyroidism
1211	Chronic.back.pain	Hypothyroidism	0.818182	0.738462	22.652	18.508	20.58	Chronic.back.pain_Hypothyroidism
1212	Chronic.back.pain	IBS	0.947368	0.889706	22.652	3.729	13.1905	Chronic.back.pain_IBS
1213	Chronic.back.pain	Insomnia	0.674419	0.754717	22.652	12.569	17.6105	Chronic.back.pain_Insomnia
1214	Chronic.back.pain	Iron.deficiency.anemia	0.783784	0.873494	22.652	9.392	16.022	Chronic.back.pain_Iron.deficiency.anemia
1215	Chronic.back.pain	Leukemia	1	0.969466	22.652	0.829	11.7405	Chronic.back.pain_Leukemia
1216	Chronic.back.pain	Lymphoma	0.970588	0.938462	22.652	1.243	11.9475	Chronic.back.pain_Lymphoma
1217	Chronic.back.pain	macular.degeneration	0.970588	0.947368	22.652	1.519	12.0855	Chronic.back.pain_macular.degeneration
1218	Chronic.back.pain	MDD	0.674419	0.666667	22.652	17.265	19.9585	Chronic.back.pain_MDD
1219	Chronic.back.pain	Melanoma	0.971429	0.945205	22.652	3.591	13.1215	Chronic.back.pain_Melanoma
1220	Chronic.back.pain	Migraine	0.789474	0.835526	22.652	8.149	15.4005	Chronic.back.pain_Migraine
1221	Chronic.back.pain	Mixed.hearing.loss	1	0.977444	22.652	0.967	11.8095	Chronic.back.pain_Mixed.hearing.loss
1223	Chronic.back.pain	MVP	1	0.977273	22.652	0.829	11.7405	Chronic.back.pain_MVP
1224	Chronic.back.pain	Nephrolithiasis.Urolithiasis	0.911765	0.886525	22.652	4.144	13.398	Chronic.back.pain_Nephrolithiasis.Urolithiasis
1225	Chronic.back.pain	Obesity	0.866667	0.792507	22.652	44.613	33.6325	Chronic.back.pain_Obesity
1226	Chronic.back.pain	OSA	0.75	0.696629	22.652	16.298	19.475	Chronic.back.pain_OSA
1227	Chronic.back.pain	Osteoarthritis	0.772727	0.5625	22.652	19.751	21.2015	Chronic.back.pain_Osteoarthritis
1228	Chronic.back.pain	PAD	1	0.906475	22.652	3.453	13.0525	Chronic.back.pain_PAD
1229	Chronic.back.pain	PCOS	0.945946	0.962963	22.652	2.072	12.362	Chronic.back.pain_PCOS
1230	Chronic.back.pain	PE	1	0.932836	22.652	2.21	12.431	Chronic.back.pain_PE
1231	Chronic.back.pain	PID	0.85	0.856164	22.652	6.768	14.71	Chronic.back.pain_PID
1232	Chronic.back.pain	Pulm.Fibrosis	0.971429	0.94964	22.652	2.486	12.569	Chronic.back.pain_Pulm.Fibrosis
1233	Chronic.back.pain	Pulsatile.Tinnitus	0.941176	1	22.652	0.414	11.533	Chronic.back.pain_Pulsatile.Tinnitus
1234	Chronic.back.pain	RA	0.973684	0.910448	22.652	2.901	12.7765	Chronic.back.pain_RA
1235	Chronic.back.pain	Radiation.colitis	1	0.992481	22.652	0.691	11.6715	Chronic.back.pain_Radiation.colitis
1236	Chronic.back.pain	Retinal.detachment	0.970588	0.977099	22.652	0.691	11.6715	Chronic.back.pain_Retinal.detachment
1237	Chronic.back.pain	Seconadary.amenorrhea	1	0.97037	22.652	1.657	12.1545	Chronic.back.pain_Seconadary.amenorrhea
1238	Chronic.back.pain	Sensorineural.hearing.loss	0.916667	0.869863	22.652	5.525	14.0885	Chronic.back.pain_Sensorineural.hearing.loss
1239	Chronic.back.pain	Sj√∂gren.Syndrome	0.970588	0.992424	22.652	0.552	11.602	Chronic.back.pain_Sj√∂gren.Syndrome
1240	Chronic.back.pain	SLE	1	0.992481	22.652	0.829	11.7405	Chronic.back.pain_SLE
1241	Chronic.back.pain	Stroke	0.972222	0.881944	22.652	4.696	13.674	Chronic.back.pain_Stroke
1242	Chronic.back.pain	TIA	1	0.947761	22.652	1.657	12.1545	Chronic.back.pain_TIA
1243	Chronic.back.pain	TIA.Stroke	0.972973	0.869863	22.652	5.387	14.0195	Chronic.back.pain_TIA.Stroke
1244	Chronic.back.pain	Tinnitus	0.948718	0.875912	22.652	4.282	13.467	Chronic.back.pain_Tinnitus
1245	Chronic.back.pain	Ulcerative.colitits	0.971429	0.992481	22.652	0.829	11.7405	Chronic.back.pain_Ulcerative.colitits
1246	Chronic.back.pain	Uterine.fibroid	0.85	0.900709	22.652	5.11	13.881	Chronic.back.pain_Uterine.fibroid
1247	Chronic.back.pain	UTI	0.794872	0.735484	22.652	10.912	16.782	Chronic.back.pain_UTI
1248	Chronic.back.pain	Viral.hepatitis	0.942857	0.970588	22.652	1.796	12.224	Chronic.back.pain_Viral.hepatitis
1249	CKD	Abnormal.uterine.bleeding	1	0.985075	6.63	4.696	5.663	CKD_Abnormal.uterine.bleeding
1250	CKD	AF	1	0.82716	6.63	7.32	6.975	CKD_AF
1251	CKD	Allergic.Conjunctivitis	1	0.981132	6.63	1.381	4.0055	CKD_Allergic.Conjunctivitis
1252	CKD	Allergic.rhinitis	1	0.881188	6.63	11.878	9.254	CKD_Allergic.rhinitis
1253	CKD	Alzheimer.s.Disease	1	0.9375	6.63	3.729	5.1795	CKD_Alzheimer.s.Disease
1254	CKD	Asthma	0.944444	0.85	6.63	11.878	9.254	CKD_Asthma
1255	CKD	BPPV	1	0.865385	6.63	2.072	4.351	CKD_BPPV
1256	CKD	Breast.cancer	1	0.948718	6.63	25.691	16.1605	CKD_Breast.cancer
1257	CKD	CAD	1	0.8375	6.63	7.597	7.1135	CKD_CAD
1258	CKD	Carotid.stenosis	1	0.907407	6.63	2.072	4.351	CKD_Carotid.stenosis
1259	CKD	Carpal.tunnel.syndrome	1	0.954545	6.63	3.729	5.1795	CKD_Carpal.tunnel.syndrome
1260	CKD	Cataract	0.909091	0.83908	6.63	8.978	7.804	CKD_Cataract
1261	CKD	Cellulitis	1	0.821918	6.63	19.061	12.8455	CKD_Cellulitis
1262	CKD	Cervical.Cancer	0.666667	0.983333	6.63	2.348	4.489	CKD_Cervical.Cancer
1263	CKD	CHF	1	0.787879	6.63	4.972	5.801	CKD_CHF
1264	CKD	Chronic.back.pain	0.942857	0.856209	6.63	22.652	14.641	CKD_Chronic.back.pain
1266	CKD	Conductive.hearing.loss	1	0.977778	6.63	0.276	3.453	CKD_Conductive.hearing.loss
1267	CKD	COPD	1	0.883333	6.63	3.591	5.1105	CKD_COPD
1268	CKD	Crohn.s.Disease	0.923077	0.847222	6.63	6.768	6.699	CKD_Crohn.s.Disease
1269	CKD	CVI	0.888889	0.889571	6.63	19.89	13.26	CKD_CVI
1270	CKD	DCM	1	0.912281	6.63	3.039	4.8345	CKD_DCM
1271	CKD	Diabetic.retinopathy	1	0.956522	6.63	0.691	3.6605	CKD_Diabetic.retinopathy
1272	CKD	DM	1	0.747253	6.63	10.773	8.7015	CKD_DM
1273	CKD	DVT	1	0.931507	6.63	4.972	5.801	CKD_DVT
1274	CKD	Dysmenorrhea	1	0.946429	6.63	2.486	4.558	CKD_Dysmenorrhea
1275	CKD	Dyspepsia	1	0.905882	6.63	8.011	7.3205	CKD_Dyspepsia
1277	CKD	Endometrial.cancer	0.6	0.952381	6.63	3.453	5.0415	CKD_Endometrial.cancer
1278	CKD	Endometriosis	0.928571	0.983871	6.63	4.144	5.387	CKD_Endometriosis
1279	CKD	Endstage.liver.disease	1	0.882353	6.63	4.972	5.801	CKD_Endstage.liver.disease
1280	CKD	Fibromyalgia	0.6	0.983333	6.63	2.762	4.696	CKD_Fibromyalgia
1281	CKD	GAD	1	0.847222	6.63	21.823	14.2265	CKD_GAD
1282	CKD	GERD	0.884615	0.837662	6.63	22.238	14.434	CKD_GERD
1283	CKD	Glaucoma	1	0.941176	6.63	4.282	5.456	CKD_Glaucoma
1284	CKD	HCM	1	0.927273	6.63	2.624	4.627	CKD_HCM
1285	CKD	HTN	0.966667	0.831683	6.63	30.249	18.4395	CKD_HTN
1286	CKD	Hypercholesterolemia	0.952381	0.824242	6.63	23.343	14.9865	CKD_Hypercholesterolemia
1287	CKD	Hyperparathyroidism	1	0.94	6.63	1.381	4.0055	CKD_Hyperparathyroidism
1288	CKD	Hyperthyroidism	1	0.941176	6.63	1.519	4.0745	CKD_Hyperthyroidism
1289	CKD	Hypothyroidism	0.894737	0.824818	6.63	18.508	12.569	CKD_Hypothyroidism
1290	CKD	IBS	1	0.935484	6.63	3.729	5.1795	CKD_IBS
1291	CKD	Insomnia	1	0.892157	6.63	12.569	9.5995	CKD_Insomnia
1292	CKD	Iron.deficiency.anemia	1	0.903226	6.63	9.392	8.011	CKD_Iron.deficiency.anemia
1293	CKD	Leukemia	1	0.979592	6.63	0.829	3.7295	CKD_Leukemia
1294	CKD	Lymphoma	1	0.94	6.63	1.243	3.9365	CKD_Lymphoma
1295	CKD	macular.degeneration	0.666667	0.942308	6.63	1.519	4.0745	CKD_macular.degeneration
1296	CKD	MDD	0.96	0.851562	6.63	17.265	11.9475	CKD_MDD
1297	CKD	Melanoma	1	0.921875	6.63	3.591	5.1105	CKD_Melanoma
1298	CKD	Migraine	0.928571	0.930233	6.63	8.149	7.3895	CKD_Migraine
1299	CKD	Mixed.hearing.loss	1	0.98	6.63	0.967	3.7985	CKD_Mixed.hearing.loss
1301	CKD	MVP	1	0.958333	6.63	0.829	3.7295	CKD_MVP
1302	CKD	Nephrolithiasis.Urolithiasis	1	0.83871	6.63	4.144	5.387	CKD_Nephrolithiasis.Urolithiasis
1303	CKD	Obesity	0.942857	0.922581	6.63	44.613	25.6215	CKD_Obesity
1304	CKD	OSA	0.944444	0.833333	6.63	16.298	11.464	CKD_OSA
1305	CKD	Osteoarthritis	1	0.864865	6.63	19.751	13.1905	CKD_Osteoarthritis
1306	CKD	PAD	1	0.919355	6.63	3.453	5.0415	CKD_PAD
1307	CKD	PCOS	1	0.981481	6.63	2.072	4.351	CKD_PCOS
1308	CKD	PE	1	0.925926	6.63	2.21	4.42	CKD_PE
1309	CKD	PID	1	0.948718	6.63	6.768	6.699	CKD_PID
1310	CKD	Pulm.Fibrosis	1	0.890909	6.63	2.486	4.558	CKD_Pulm.Fibrosis
1312	CKD	RA	0.857143	0.948276	6.63	2.901	4.7655	CKD_RA
1313	CKD	Radiation.colitis	1	0.979167	6.63	0.691	3.6605	CKD_Radiation.colitis
1314	CKD	Retinal.detachment	1	0.979167	6.63	0.691	3.6605	CKD_Retinal.detachment
1315	CKD	Seconadary.amenorrhea	1	0.941176	6.63	1.657	4.1435	CKD_Seconadary.amenorrhea
1316	CKD	Sensorineural.hearing.loss	1	0.933333	6.63	5.525	6.0775	CKD_Sensorineural.hearing.loss
1318	CKD	SLE	1	0.957447	6.63	0.829	3.7295	CKD_SLE
1319	CKD	Stroke	1	0.882353	6.63	4.696	5.663	CKD_Stroke
1320	CKD	TIA	1	0.901961	6.63	1.657	4.1435	CKD_TIA
1321	CKD	TIA.Stroke	1	0.84058	6.63	5.387	6.0085	CKD_TIA.Stroke
1322	CKD	Tinnitus	1	0.985294	6.63	4.282	5.456	CKD_Tinnitus
1323	CKD	Ulcerative.colitits	1	0.957447	6.63	0.829	3.7295	CKD_Ulcerative.colitits
1324	CKD	Uterine.fibroid	1	0.955224	6.63	5.11	5.87	CKD_Uterine.fibroid
1325	CKD	UTI	0.933333	0.806452	6.63	10.912	8.771	CKD_UTI
1326	CKD	Viral.hepatitis	1	0.981481	6.63	1.796	4.213	CKD_Viral.hepatitis
1332	Conductive.hearing.loss	Asthma	1	0.985714	0.276	11.878	6.077	Conductive.hearing.loss_Asthma
1334	Conductive.hearing.loss	Breast.cancer	0.985075	1	0.276	25.691	12.9835	Conductive.hearing.loss_Breast.cancer
1339	Conductive.hearing.loss	Cellulitis	1	0.992126	0.276	19.061	9.6685	Conductive.hearing.loss_Cellulitis
1342	Conductive.hearing.loss	Chronic.back.pain	0.970588	1	0.276	22.652	11.464	Conductive.hearing.loss_Chronic.back.pain
1343	Conductive.hearing.loss	CKD	1	0.977778	0.276	6.63	3.453	Conductive.hearing.loss_CKD
1346	Conductive.hearing.loss	Crohn.s.Disease	1	0.973684	0.276	6.768	3.522	Conductive.hearing.loss_Crohn.s.Disease
1357	Conductive.hearing.loss	Endstage.liver.disease	1	0.967742	0.276	4.972	2.624	Conductive.hearing.loss_Endstage.liver.disease
1359	Conductive.hearing.loss	GAD	0.972973	0.991736	0.276	21.823	11.0495	Conductive.hearing.loss_GAD
1360	Conductive.hearing.loss	GERD	1	0.992537	0.276	22.238	11.257	Conductive.hearing.loss_GERD
1363	Conductive.hearing.loss	HTN	0.964286	1	0.276	30.249	15.2625	Conductive.hearing.loss_HTN
1364	Conductive.hearing.loss	Hypercholesterolemia	0.947368	1	0.276	23.343	11.8095	Conductive.hearing.loss_Hypercholesterolemia
1367	Conductive.hearing.loss	Hypothyroidism	0.944444	1	0.276	18.508	9.392	Conductive.hearing.loss_Hypothyroidism
1369	Conductive.hearing.loss	Insomnia	0.956522	1	0.276	12.569	6.4225	Conductive.hearing.loss_Insomnia
1380	Conductive.hearing.loss	Nephrolithiasis.Urolithiasis	1	0.962963	0.276	4.144	2.21	Conductive.hearing.loss_Nephrolithiasis.Urolithiasis
1382	Conductive.hearing.loss	OSA	1	0.990196	0.276	16.298	8.287	Conductive.hearing.loss_OSA
1383	Conductive.hearing.loss	Osteoarthritis	0.95	1	0.276	19.751	10.0135	Conductive.hearing.loss_Osteoarthritis
1388	Conductive.hearing.loss	Pulm.Fibrosis	1	0.9375	0.276	2.486	1.381	Conductive.hearing.loss_Pulm.Fibrosis
1393	Conductive.hearing.loss	Seconadary.amenorrhea	1	0.888889	0.276	1.657	0.9665	Conductive.hearing.loss_Seconadary.amenorrhea
1402	Conductive.hearing.loss	Uterine.fibroid	0.916667	1	0.276	5.11	2.693	Conductive.hearing.loss_Uterine.fibroid
1405	COPD	Abnormal.uterine.bleeding	1	0.977273	3.591	4.696	4.1435	COPD_Abnormal.uterine.bleeding
1406	COPD	AF	1	0.875	3.591	7.32	5.4555	COPD_AF
1408	COPD	Allergic.rhinitis	0.952381	0.902439	3.591	11.878	7.7345	COPD_Allergic.rhinitis
1409	COPD	Alzheimer.s.Disease	1	0.928571	3.591	3.729	3.66	COPD_Alzheimer.s.Disease
1410	COPD	Asthma	0.947368	0.835443	3.591	11.878	7.7345	COPD_Asthma
1411	COPD	BPPV	1	0.941176	3.591	2.072	2.8315	COPD_BPPV
1412	COPD	Breast.cancer	0.971014	0.931818	3.591	25.691	14.641	COPD_Breast.cancer
1413	COPD	CAD	0.9	0.90625	3.591	7.597	5.594	COPD_CAD
1414	COPD	Carotid.stenosis	1	0.83871	3.591	2.072	2.8315	COPD_Carotid.stenosis
1415	COPD	Carpal.tunnel.syndrome	1	0.930233	3.591	3.729	3.66	COPD_Carpal.tunnel.syndrome
1416	COPD	Cataract	0.916667	0.852941	3.591	8.978	6.2845	COPD_Cataract
1417	COPD	Cellulitis	0.928571	0.92029	3.591	19.061	11.326	COPD_Cellulitis
1419	COPD	CHF	1	0.882353	3.591	4.972	4.2815	COPD_CHF
1420	COPD	Chronic.back.pain	0.944444	0.906475	3.591	22.652	13.1215	COPD_Chronic.back.pain
1421	COPD	CKD	1	0.883333	3.591	6.63	5.1105	COPD_CKD
1424	COPD	Crohn.s.Disease	0.928571	0.947368	3.591	6.768	5.1795	COPD_Crohn.s.Disease
1425	COPD	CVI	0.9	0.953642	3.591	19.89	11.7405	COPD_CVI
1426	COPD	DCM	0.875	0.973684	3.591	3.039	3.315	COPD_DCM
1427	COPD	Diabetic.retinopathy	1	0.958333	3.591	0.691	2.141	COPD_Diabetic.retinopathy
1428	COPD	DM	0.818182	0.916667	3.591	10.773	7.182	COPD_DM
1429	COPD	DVT	1	0.942308	3.591	4.972	4.2815	COPD_DVT
1430	COPD	Dysmenorrhea	1	0.941176	3.591	2.486	3.0385	COPD_Dysmenorrhea
1434	COPD	Endometriosis	1	0.974359	3.591	4.144	3.8675	COPD_Endometriosis
1435	COPD	Endstage.liver.disease	0.875	0.94	3.591	4.972	4.2815	COPD_Endstage.liver.disease
1437	COPD	GAD	0.948718	0.916667	3.591	21.823	12.707	COPD_GAD
1438	COPD	GERD	0.846154	0.893617	3.591	22.238	12.9145	COPD_GERD
1439	COPD	Glaucoma	1	0.911111	3.591	4.282	3.9365	COPD_Glaucoma
1440	COPD	HCM	1	0.971429	3.591	2.624	3.1075	COPD_HCM
1441	COPD	HTN	0.896552	0.902062	3.591	30.249	16.92	COPD_HTN
1442	COPD	Hypercholesterolemia	0.954545	0.924528	3.591	23.343	13.467	COPD_Hypercholesterolemia
1444	COPD	Hyperthyroidism	1	0.892857	3.591	1.519	2.555	COPD_Hyperthyroidism
1445	COPD	Hypothyroidism	0.952381	0.930233	3.591	18.508	11.0495	COPD_Hypothyroidism
1446	COPD	IBS	0.888889	0.97619	3.591	3.729	3.66	COPD_IBS
1447	COPD	Insomnia	0.961538	0.888889	3.591	12.569	8.08	COPD_Insomnia
1448	COPD	Iron.deficiency.anemia	0.846154	0.932432	3.591	9.392	6.4915	COPD_Iron.deficiency.anemia
1450	COPD	Lymphoma	1	0.888889	3.591	1.243	2.417	COPD_Lymphoma
1452	COPD	MDD	0.961538	0.940171	3.591	17.265	10.428	COPD_MDD
1453	COPD	Melanoma	0.5	0.954545	3.591	3.591	3.591	COPD_Melanoma
1454	COPD	Migraine	1	0.970149	3.591	8.149	5.87	COPD_Migraine
1455	COPD	Mixed.hearing.loss	1	0.962963	3.591	0.967	2.279	COPD_Mixed.hearing.loss
1457	COPD	MVP	1	0.961538	3.591	0.829	2.21	COPD_MVP
1458	COPD	Nephrolithiasis.Urolithiasis	0.833333	0.957447	3.591	4.144	3.8675	COPD_Nephrolithiasis.Urolithiasis
1459	COPD	Obesity	0.972973	0.980328	3.591	44.613	24.102	COPD_Obesity
1460	COPD	OSA	0.888889	0.892857	3.591	16.298	9.9445	COPD_OSA
1461	COPD	Osteoarthritis	1	0.909774	3.591	19.751	11.671	COPD_Osteoarthritis
1462	COPD	PAD	1	0.976744	3.591	3.453	3.522	COPD_PAD
1464	COPD	PE	1	0.939394	3.591	2.21	2.9005	COPD_PE
1465	COPD	PID	0.933333	0.946429	3.591	6.768	5.1795	COPD_PID
1466	COPD	Pulm.Fibrosis	1	0.882353	3.591	2.486	3.0385	COPD_Pulm.Fibrosis
1468	COPD	RA	1	0.914286	3.591	2.901	3.246	COPD_RA
1470	COPD	Retinal.detachment	1	0.96	3.591	0.691	2.141	COPD_Retinal.detachment
1472	COPD	Sensorineural.hearing.loss	1	0.963636	3.591	5.525	4.558	COPD_Sensorineural.hearing.loss
1474	COPD	SLE	1	0.96	3.591	0.829	2.21	COPD_SLE
1475	COPD	Stroke	1	0.847826	3.591	4.696	4.1435	COPD_Stroke
1476	COPD	TIA	1	0.935484	3.591	1.657	2.624	COPD_TIA
1477	COPD	TIA.Stroke	1	0.86	3.591	5.387	4.489	COPD_TIA.Stroke
1478	COPD	Tinnitus	0.9	1	3.591	4.282	3.9365	COPD_Tinnitus
1480	COPD	Uterine.fibroid	0.933333	1	3.591	5.11	4.3505	COPD_Uterine.fibroid
1481	COPD	UTI	1	0.926829	3.591	10.912	7.2515	COPD_UTI
1483	Crohn.s.Disease	Abnormal.uterine.bleeding	0.9	0.890909	6.768	4.696	5.732	Crohn.s.Disease_Abnormal.uterine.bleeding
1484	Crohn.s.Disease	AF	0.833333	0.91358	6.768	7.32	7.044	Crohn.s.Disease_AF
1485	Crohn.s.Disease	Allergic.Conjunctivitis	1	0.931818	6.768	1.381	4.0745	Crohn.s.Disease_Allergic.Conjunctivitis
1486	Crohn.s.Disease	Allergic.rhinitis	0.925926	0.860215	6.768	11.878	9.323	Crohn.s.Disease_Allergic.rhinitis
1487	Crohn.s.Disease	Alzheimer.s.Disease	0.928571	0.948276	6.768	3.729	5.2485	Crohn.s.Disease_Alzheimer.s.Disease
1488	Crohn.s.Disease	Asthma	0.772727	0.875	6.768	11.878	9.323	Crohn.s.Disease_Asthma
1489	Crohn.s.Disease	BPPV	1	0.916667	6.768	2.072	4.42	Crohn.s.Disease_BPPV
1490	Crohn.s.Disease	Breast.cancer	0.901408	0.924658	6.768	25.691	16.2295	Crohn.s.Disease_Breast.cancer
1491	Crohn.s.Disease	CAD	0.941176	0.925	6.768	7.597	7.1825	Crohn.s.Disease_CAD
1492	Crohn.s.Disease	Carotid.stenosis	1	0.96	6.768	2.072	4.42	Crohn.s.Disease_Carotid.stenosis
1493	Crohn.s.Disease	Carpal.tunnel.syndrome	0.916667	0.949153	6.768	3.729	5.2485	Crohn.s.Disease_Carpal.tunnel.syndrome
1494	Crohn.s.Disease	Cataract	0.888889	0.86747	6.768	8.978	7.873	Crohn.s.Disease_Cataract
1495	Crohn.s.Disease	Cellulitis	0.842105	0.885135	6.768	19.061	12.9145	Crohn.s.Disease_Cellulitis
1496	Crohn.s.Disease	Cervical.Cancer	1	0.961538	6.768	2.348	4.558	Crohn.s.Disease_Cervical.Cancer
1497	Crohn.s.Disease	CHF	1	0.942029	6.768	4.972	5.87	Crohn.s.Disease_CHF
1498	Crohn.s.Disease	Chronic.back.pain	0.875	0.833333	6.768	22.652	14.71	Crohn.s.Disease_Chronic.back.pain
1499	Crohn.s.Disease	CKD	0.923077	0.847222	6.768	6.63	6.699	Crohn.s.Disease_CKD
1500	Crohn.s.Disease	Conductive.hearing.loss	1	0.973684	6.768	0.276	3.522	Crohn.s.Disease_Conductive.hearing.loss
1501	Crohn.s.Disease	COPD	0.928571	0.947368	6.768	3.591	5.1795	Crohn.s.Disease_COPD
1503	Crohn.s.Disease	CVI	1	0.945455	6.768	19.89	13.329	Crohn.s.Disease_CVI
1504	Crohn.s.Disease	DCM	0.857143	0.962264	6.768	3.039	4.9035	Crohn.s.Disease_DCM
1506	Crohn.s.Disease	DM	0.947368	0.861702	6.768	10.773	8.7705	Crohn.s.Disease_DM
1507	Crohn.s.Disease	DVT	0.923077	0.873016	6.768	4.972	5.87	Crohn.s.Disease_DVT
1508	Crohn.s.Disease	Dysmenorrhea	0.928571	0.96	6.768	2.486	4.627	Crohn.s.Disease_Dysmenorrhea
1509	Crohn.s.Disease	Dyspepsia	0.833333	0.788732	6.768	8.011	7.3895	Crohn.s.Disease_Dyspepsia
1510	Crohn.s.Disease	Ehlers.Danlos.syndrome	1	0.974359	6.768	0.414	3.591	Crohn.s.Disease_Ehlers.Danlos.syndrome
1511	Crohn.s.Disease	Endometrial.cancer	1	0.907407	6.768	3.453	5.1105	Crohn.s.Disease_Endometrial.cancer
1512	Crohn.s.Disease	Endometriosis	0.904762	0.962963	6.768	4.144	5.456	Crohn.s.Disease_Endometriosis
1513	Crohn.s.Disease	Endstage.liver.disease	0.933333	0.904762	6.768	4.972	5.87	Crohn.s.Disease_Endstage.liver.disease
1514	Crohn.s.Disease	Fibromyalgia	0.928571	0.981132	6.768	2.762	4.765	Crohn.s.Disease_Fibromyalgia
1515	Crohn.s.Disease	GAD	0.883721	0.830882	6.768	21.823	14.2955	Crohn.s.Disease_GAD
1516	Crohn.s.Disease	GERD	0.806452	0.845638	6.768	22.238	14.503	Crohn.s.Disease_GERD
1517	Crohn.s.Disease	Glaucoma	0.928571	0.898305	6.768	4.282	5.525	Crohn.s.Disease_Glaucoma
1518	Crohn.s.Disease	HCM	0.857143	0.96	6.768	2.624	4.696	Crohn.s.Disease_HCM
1519	Crohn.s.Disease	HTN	0.818182	0.899038	6.768	30.249	18.5085	Crohn.s.Disease_HTN
1520	Crohn.s.Disease	Hypercholesterolemia	0.928571	0.893491	6.768	23.343	15.0555	Crohn.s.Disease_Hypercholesterolemia
1521	Crohn.s.Disease	Hyperparathyroidism	1	0.954545	6.768	1.381	4.0745	Crohn.s.Disease_Hyperparathyroidism
1523	Crohn.s.Disease	Hypothyroidism	0.884615	0.892086	6.768	18.508	12.638	Crohn.s.Disease_Hypothyroidism
1524	Crohn.s.Disease	IBS	0.866667	0.843137	6.768	3.729	5.2485	Crohn.s.Disease_IBS
1525	Crohn.s.Disease	Insomnia	0.866667	0.860215	6.768	12.569	9.6685	Crohn.s.Disease_Insomnia
1526	Crohn.s.Disease	Iron.deficiency.anemia	0.952381	0.908046	6.768	9.392	8.08	Crohn.s.Disease_Iron.deficiency.anemia
1527	Crohn.s.Disease	Leukemia	1	0.95122	6.768	0.829	3.7985	Crohn.s.Disease_Leukemia
1528	Crohn.s.Disease	Lymphoma	0.909091	0.954545	6.768	1.243	4.0055	Crohn.s.Disease_Lymphoma
1529	Crohn.s.Disease	macular.degeneration	1	0.956522	6.768	1.519	4.1435	Crohn.s.Disease_macular.degeneration
1530	Crohn.s.Disease	MDD	0.9375	0.823529	6.768	17.265	12.0165	Crohn.s.Disease_MDD
1531	Crohn.s.Disease	Melanoma	0.916667	0.949153	6.768	3.591	5.1795	Crohn.s.Disease_Melanoma
1532	Crohn.s.Disease	Migraine	0.789474	0.924051	6.768	8.149	7.4585	Crohn.s.Disease_Migraine
1533	Crohn.s.Disease	Mixed.hearing.loss	1	0.952381	6.768	0.967	3.8675	Crohn.s.Disease_Mixed.hearing.loss
1534	Crohn.s.Disease	Multiple.sclerosis	0.909091	1	6.768	0.552	3.66	Crohn.s.Disease_Multiple.sclerosis
1535	Crohn.s.Disease	MVP	0.909091	1	6.768	0.829	3.7985	Crohn.s.Disease_MVP
1536	Crohn.s.Disease	Nephrolithiasis.Urolithiasis	0.923077	0.839286	6.768	4.144	5.456	Crohn.s.Disease_Nephrolithiasis.Urolithiasis
1537	Crohn.s.Disease	Obesity	0.928571	0.968454	6.768	44.613	25.6905	Crohn.s.Disease_Obesity
1538	Crohn.s.Disease	OSA	0.92	0.897638	6.768	16.298	11.533	Crohn.s.Disease_OSA
1539	Crohn.s.Disease	Osteoarthritis	0.931034	0.874126	6.768	19.751	13.2595	Crohn.s.Disease_Osteoarthritis
1540	Crohn.s.Disease	PAD	0.916667	0.928571	6.768	3.453	5.1105	Crohn.s.Disease_PAD
1541	Crohn.s.Disease	PCOS	0.933333	0.956522	6.768	2.072	4.42	Crohn.s.Disease_PCOS
1542	Crohn.s.Disease	PE	0.923077	0.9375	6.768	2.21	4.489	Crohn.s.Disease_PE
1543	Crohn.s.Disease	PID	0.904762	0.897059	6.768	6.768	6.768	Crohn.s.Disease_PID
1544	Crohn.s.Disease	Pulm.Fibrosis	1	0.941176	6.768	2.486	4.627	Crohn.s.Disease_Pulm.Fibrosis
1545	Crohn.s.Disease	Pulsatile.Tinnitus	1	0.973684	6.768	0.414	3.591	Crohn.s.Disease_Pulsatile.Tinnitus
1546	Crohn.s.Disease	RA	1	0.961538	6.768	2.901	4.8345	Crohn.s.Disease_RA
1547	Crohn.s.Disease	Radiation.colitis	0.909091	0.95	6.768	0.691	3.7295	Crohn.s.Disease_Radiation.colitis
1549	Crohn.s.Disease	Seconadary.amenorrhea	0.923077	0.880952	6.768	1.657	4.2125	Crohn.s.Disease_Seconadary.amenorrhea
1550	Crohn.s.Disease	Sensorineural.hearing.loss	1	0.926471	6.768	5.525	6.1465	Crohn.s.Disease_Sensorineural.hearing.loss
1552	Crohn.s.Disease	SLE	0.818182	0.97561	6.768	0.829	3.7985	Crohn.s.Disease_SLE
1553	Crohn.s.Disease	Stroke	0.923077	0.938462	6.768	4.696	5.732	Crohn.s.Disease_Stroke
1554	Crohn.s.Disease	TIA	0.909091	0.957447	6.768	1.657	4.2125	Crohn.s.Disease_TIA
1555	Crohn.s.Disease	TIA.Stroke	0.846154	0.910448	6.768	5.387	6.0775	Crohn.s.Disease_TIA.Stroke
1556	Crohn.s.Disease	Tinnitus	0.875	0.966667	6.768	4.282	5.525	Crohn.s.Disease_Tinnitus
1557	Crohn.s.Disease	Ulcerative.colitits	0.818182	0.894737	6.768	0.829	3.7985	Crohn.s.Disease_Ulcerative.colitits
1558	Crohn.s.Disease	Uterine.fibroid	0.904762	0.932203	6.768	5.11	5.939	Crohn.s.Disease_Uterine.fibroid
1559	Crohn.s.Disease	UTI	0.909091	0.804598	6.768	10.912	8.84	Crohn.s.Disease_UTI
1560	Crohn.s.Disease	Viral.hepatitis	0.923077	1	6.768	1.796	4.282	Crohn.s.Disease_Viral.hepatitis
1561	CVI	Abnormal.uterine.bleeding	0.941176	0.974194	19.89	4.696	12.293	CVI_Abnormal.uterine.bleeding
1562	CVI	AF	1	0.892857	19.89	7.32	13.605	CVI_AF
1563	CVI	Allergic.Conjunctivitis	1	0.978873	19.89	1.381	10.6355	CVI_Allergic.Conjunctivitis
1564	CVI	Allergic.rhinitis	1	0.885246	19.89	11.878	15.884	CVI_Allergic.rhinitis
1565	CVI	Alzheimer.s.Disease	1	0.932886	19.89	3.729	11.8095	CVI_Alzheimer.s.Disease
1566	CVI	Asthma	1	0.886486	19.89	11.878	15.884	CVI_Asthma
1567	CVI	BPPV	1	0.965517	19.89	2.072	10.981	CVI_BPPV
1568	CVI	Breast.cancer	0.986301	0.941909	19.89	25.691	22.7905	CVI_Breast.cancer
1569	CVI	CAD	1	0.884848	19.89	7.597	13.7435	CVI_CAD
1570	CVI	Carotid.stenosis	1	0.958333	19.89	2.072	10.981	CVI_Carotid.stenosis
1571	CVI	Carpal.tunnel.syndrome	1	0.947368	19.89	3.729	11.8095	CVI_Carpal.tunnel.syndrome
1572	CVI	Cataract	0.857143	0.890173	19.89	8.978	14.434	CVI_Cataract
1573	CVI	Cellulitis	0.875	0.782407	19.89	19.061	19.4755	CVI_Cellulitis
1574	CVI	Cervical.Cancer	0.857143	0.979866	19.89	2.348	11.119	CVI_Cervical.Cancer
1575	CVI	CHF	1	0.903846	19.89	4.972	12.431	CVI_CHF
1576	CVI	Chronic.back.pain	0.921053	0.801802	19.89	22.652	21.271	CVI_Chronic.back.pain
1577	CVI	CKD	0.888889	0.889571	19.89	6.63	13.26	CVI_CKD
1579	CVI	COPD	0.9	0.953642	19.89	3.591	11.7405	CVI_COPD
1580	CVI	Crohn.s.Disease	1	0.945455	19.89	6.768	13.329	CVI_Crohn.s.Disease
1582	CVI	DCM	0.909091	0.944828	19.89	3.039	11.4645	CVI_DCM
1583	CVI	Diabetic.retinopathy	1	0.985401	19.89	0.691	10.2905	CVI_Diabetic.retinopathy
1584	CVI	DM	0.933333	0.841808	19.89	10.773	15.3315	CVI_DM
1585	CVI	DVT	1	0.888158	19.89	4.972	12.431	CVI_DVT
1586	CVI	Dysmenorrhea	1	0.965517	19.89	2.486	11.188	CVI_Dysmenorrhea
1587	CVI	Dyspepsia	1	0.917647	19.89	8.011	13.9505	CVI_Dyspepsia
1589	CVI	Endometrial.cancer	0.9	0.960265	19.89	3.453	11.6715	CVI_Endometrial.cancer
1590	CVI	Endometriosis	1	0.966443	19.89	4.144	12.017	CVI_Endometriosis
1591	CVI	Endstage.liver.disease	0.909091	0.969136	19.89	4.972	12.431	CVI_Endstage.liver.disease
1592	CVI	Fibromyalgia	0.9	0.986667	19.89	2.762	11.326	CVI_Fibromyalgia
1593	CVI	GAD	0.952381	0.842342	19.89	21.823	20.8565	CVI_GAD
1594	CVI	GERD	0.935484	0.855932	19.89	22.238	21.064	CVI_GERD
1595	CVI	Glaucoma	1	0.927632	19.89	4.282	12.086	CVI_Glaucoma
1596	CVI	HCM	1	0.958333	19.89	2.624	11.257	CVI_HCM
1597	CVI	HTN	0.939394	0.788889	19.89	30.249	25.0695	CVI_HTN
1598	CVI	Hypercholesterolemia	0.96	0.82716	19.89	23.343	21.6165	CVI_Hypercholesterolemia
1599	CVI	Hyperparathyroidism	1	0.985915	19.89	1.381	10.6355	CVI_Hyperparathyroidism
1600	CVI	Hyperthyroidism	1	0.964286	19.89	1.519	10.7045	CVI_Hyperthyroidism
1601	CVI	Hypothyroidism	0.913043	0.869955	19.89	18.508	19.199	CVI_Hypothyroidism
1602	CVI	IBS	1	0.980519	19.89	3.729	11.8095	CVI_IBS
1603	CVI	Insomnia	0.965517	0.897297	19.89	12.569	16.2295	CVI_Insomnia
1604	CVI	Iron.deficiency.anemia	0.941176	0.93956	19.89	9.392	14.641	CVI_Iron.deficiency.anemia
1605	CVI	Leukemia	1	0.978261	19.89	0.829	10.3595	CVI_Leukemia
1606	CVI	Lymphoma	1	0.978723	19.89	1.243	10.5665	CVI_Lymphoma
1607	CVI	macular.degeneration	0.857143	0.971831	19.89	1.519	10.7045	CVI_macular.degeneration
1608	CVI	MDD	0.965517	0.866667	19.89	17.265	18.5775	CVI_MDD
1609	CVI	Melanoma	1	0.961039	19.89	3.591	11.7405	CVI_Melanoma
1610	CVI	Migraine	1	0.948276	19.89	8.149	14.0195	CVI_Migraine
1611	CVI	Mixed.hearing.loss	1	0.985714	19.89	0.967	10.4285	CVI_Mixed.hearing.loss
1613	CVI	MVP	1	0.985612	19.89	0.829	10.3595	CVI_MVP
1614	CVI	Nephrolithiasis.Urolithiasis	1	0.927632	19.89	4.144	12.017	CVI_Nephrolithiasis.Urolithiasis
1615	CVI	Obesity	0.891892	0.785714	19.89	44.613	32.2515	CVI_Obesity
1616	CVI	OSA	0.954545	0.827586	19.89	16.298	18.094	CVI_OSA
1617	CVI	Osteoarthritis	0.961538	0.806452	19.89	19.751	19.8205	CVI_Osteoarthritis
1618	CVI	PAD	1	0.910345	19.89	3.453	11.6715	CVI_PAD
1619	CVI	PCOS	1	0.993103	19.89	2.072	10.981	CVI_PCOS
1620	CVI	PE	1	0.950704	19.89	2.21	11.05	CVI_PE
1621	CVI	PID	0.944444	0.951515	19.89	6.768	13.329	CVI_PID
1622	CVI	Pulm.Fibrosis	0.875	0.965986	19.89	2.486	11.188	CVI_Pulm.Fibrosis
1624	CVI	RA	0.8	0.972973	19.89	2.901	11.3955	CVI_RA
1625	CVI	Radiation.colitis	1	0.992806	19.89	0.691	10.2905	CVI_Radiation.colitis
1626	CVI	Retinal.detachment	1	0.992806	19.89	0.691	10.2905	CVI_Retinal.detachment
1627	CVI	Seconadary.amenorrhea	1	0.986014	19.89	1.657	10.7735	CVI_Seconadary.amenorrhea
1628	CVI	Sensorineural.hearing.loss	1	0.95092	19.89	5.525	12.7075	CVI_Sensorineural.hearing.loss
1630	CVI	SLE	1	0.985507	19.89	0.829	10.3595	CVI_SLE
1631	CVI	Stroke	1	0.915584	19.89	4.696	12.293	CVI_Stroke
1632	CVI	TIA	1	0.979167	19.89	1.657	10.7735	CVI_TIA
1633	CVI	TIA.Stroke	1	0.917722	19.89	5.387	12.6385	CVI_TIA.Stroke
1634	CVI	Tinnitus	1	0.954248	19.89	4.282	12.086	CVI_Tinnitus
1635	CVI	Ulcerative.colitits	1	0.992806	19.89	0.829	10.3595	CVI_Ulcerative.colitits
1636	CVI	Uterine.fibroid	0.944444	0.96129	19.89	5.11	12.5	CVI_Uterine.fibroid
1637	CVI	UTI	0.947368	0.896175	19.89	10.912	15.401	CVI_UTI
1638	CVI	Viral.hepatitis	1	0.979021	19.89	1.796	10.843	CVI_Viral.hepatitis
1639	DCM	Abnormal.uterine.bleeding	0.933333	0.918919	3.039	4.696	3.8675	DCM_Abnormal.uterine.bleeding
1640	DCM	AF	0.666667	0.919355	3.039	7.32	5.1795	DCM_AF
1642	DCM	Allergic.rhinitis	0.954545	0.975904	3.039	11.878	7.4585	DCM_Allergic.rhinitis
1643	DCM	Alzheimer.s.Disease	0.875	0.857143	3.039	3.729	3.384	DCM_Alzheimer.s.Disease
1644	DCM	Asthma	0.95	0.9125	3.039	11.878	7.4585	DCM_Asthma
1645	DCM	BPPV	1	0.966667	3.039	2.072	2.5555	DCM_BPPV
1646	DCM	Breast.cancer	0.925373	0.961832	3.039	25.691	14.365	DCM_Breast.cancer
1647	DCM	CAD	1	0.839286	3.039	7.597	5.318	DCM_CAD
1648	DCM	Carotid.stenosis	1	0.966667	3.039	2.072	2.5555	DCM_Carotid.stenosis
1649	DCM	Carpal.tunnel.syndrome	1	0.975	3.039	3.729	3.384	DCM_Carpal.tunnel.syndrome
1650	DCM	Cataract	1	0.926471	3.039	8.978	6.0085	DCM_Cataract
1651	DCM	Cellulitis	0.933333	0.925373	3.039	19.061	11.05	DCM_Cellulitis
1652	DCM	Cervical.Cancer	1	0.96875	3.039	2.348	2.6935	DCM_Cervical.Cancer
1653	DCM	CHF	0.8	0.731707	3.039	4.972	4.0055	DCM_CHF
1654	DCM	Chronic.back.pain	0.916667	0.934783	3.039	22.652	12.8455	DCM_Chronic.back.pain
1655	DCM	CKD	1	0.912281	3.039	6.63	4.8345	DCM_CKD
1657	DCM	COPD	0.875	0.973684	3.039	3.591	3.315	DCM_COPD
1658	DCM	Crohn.s.Disease	0.857143	0.962264	3.039	6.768	4.9035	DCM_Crohn.s.Disease
1659	DCM	CVI	0.909091	0.944828	3.039	19.89	11.4645	DCM_CVI
1662	DCM	DM	0.923077	0.925	3.039	10.773	6.906	DCM_DM
1663	DCM	DVT	1	0.958333	3.039	4.972	4.0055	DCM_DVT
1664	DCM	Dysmenorrhea	1	0.892857	3.039	2.486	2.7625	DCM_Dysmenorrhea
1665	DCM	Dyspepsia	1	0.934426	3.039	8.011	5.525	DCM_Dyspepsia
1668	DCM	Endometriosis	0.9375	0.939394	3.039	4.144	3.5915	DCM_Endometriosis
1669	DCM	Endstage.liver.disease	0.75	0.956522	3.039	4.972	4.0055	DCM_Endstage.liver.disease
1670	DCM	Fibromyalgia	1	0.96875	3.039	2.762	2.9005	DCM_Fibromyalgia
1671	DCM	GAD	0.894737	0.930233	3.039	21.823	12.431	DCM_GAD
1672	DCM	GERD	0.892857	0.929078	3.039	22.238	12.6385	DCM_GERD
1674	DCM	HCM	0.333333	0.176471	3.039	2.624	2.8315	DCM_HCM
1675	DCM	HTN	0.9	0.954774	3.039	30.249	16.644	DCM_HTN
1676	DCM	Hypercholesterolemia	0.857143	0.907895	3.039	23.343	13.191	DCM_Hypercholesterolemia
1677	DCM	Hyperparathyroidism	1	0.913043	3.039	1.381	2.21	DCM_Hyperparathyroidism
1678	DCM	Hyperthyroidism	1	0.96	3.039	1.519	2.279	DCM_Hyperthyroidism
1679	DCM	Hypothyroidism	0.954545	0.927419	3.039	18.508	10.7735	DCM_Hypothyroidism
1681	DCM	Insomnia	0.923077	0.924051	3.039	12.569	7.804	DCM_Insomnia
1682	DCM	Iron.deficiency.anemia	0.857143	0.986301	3.039	9.392	6.2155	DCM_Iron.deficiency.anemia
1683	DCM	Leukemia	1	0.952381	3.039	0.829	1.934	DCM_Leukemia
1684	DCM	Lymphoma	1	0.913043	3.039	1.243	2.141	DCM_Lymphoma
1686	DCM	MDD	0.923077	0.918182	3.039	17.265	10.152	DCM_MDD
1687	DCM	Melanoma	1	0.948718	3.039	3.591	3.315	DCM_Melanoma
1688	DCM	Migraine	0.9375	0.967742	3.039	8.149	5.594	DCM_Migraine
1689	DCM	Mixed.hearing.loss	1	0.954545	3.039	0.967	2.003	DCM_Mixed.hearing.loss
1692	DCM	Nephrolithiasis.Urolithiasis	0.857143	0.9	3.039	4.144	3.5915	DCM_Nephrolithiasis.Urolithiasis
1693	DCM	Obesity	0.916667	0.973154	3.039	44.613	23.826	DCM_Obesity
1694	DCM	OSA	0.894737	0.908257	3.039	16.298	9.6685	DCM_OSA
1695	DCM	Osteoarthritis	0.913043	0.931298	3.039	19.751	11.395	DCM_Osteoarthritis
1696	DCM	PAD	1	0.885714	3.039	3.453	3.246	DCM_PAD
1698	DCM	PE	1	0.965517	3.039	2.21	2.6245	DCM_PE
1699	DCM	PID	0.866667	0.961538	3.039	6.768	4.9035	DCM_PID
1700	DCM	Pulm.Fibrosis	1	0.935484	3.039	2.486	2.7625	DCM_Pulm.Fibrosis
1702	DCM	RA	1	0.935484	3.039	2.901	2.97	DCM_RA
1703	DCM	Radiation.colitis	0.8	1	3.039	0.691	1.865	DCM_Radiation.colitis
1705	DCM	Seconadary.amenorrhea	1	0.96	3.039	1.657	2.348	DCM_Seconadary.amenorrhea
1706	DCM	Sensorineural.hearing.loss	1	0.96	3.039	5.525	4.282	DCM_Sensorineural.hearing.loss
1708	DCM	SLE	1	0.95	3.039	0.829	1.934	DCM_SLE
1709	DCM	Stroke	1	0.956522	3.039	4.696	3.8675	DCM_Stroke
1710	DCM	TIA	0.8	0.923077	3.039	1.657	2.348	DCM_TIA
1711	DCM	TIA.Stroke	0.875	0.938776	3.039	5.387	4.213	DCM_TIA.Stroke
1712	DCM	Tinnitus	0.909091	0.921053	3.039	4.282	3.6605	DCM_Tinnitus
1714	DCM	Uterine.fibroid	0.866667	0.97561	3.039	5.11	4.0745	DCM_Uterine.fibroid
1715	DCM	UTI	0.875	0.9625	3.039	10.912	6.9755	DCM_UTI
1717	Diabetic.retinopathy	Abnormal.uterine.bleeding	0.818182	1	0.691	4.696	2.6935	Diabetic.retinopathy_Abnormal.uterine.bleeding
1718	Diabetic.retinopathy	AF	1	0.960784	0.691	7.32	4.0055	Diabetic.retinopathy_AF
1720	Diabetic.retinopathy	Allergic.rhinitis	0.947368	0.985714	0.691	11.878	6.2845	Diabetic.retinopathy_Allergic.rhinitis
1722	Diabetic.retinopathy	Asthma	1	0.986111	0.691	11.878	6.2845	Diabetic.retinopathy_Asthma
1724	Diabetic.retinopathy	Breast.cancer	0.970149	1	0.691	25.691	13.191	Diabetic.retinopathy_Breast.cancer
1725	Diabetic.retinopathy	CAD	0.875	0.98	0.691	7.597	4.144	Diabetic.retinopathy_CAD
1726	Diabetic.retinopathy	Carotid.stenosis	1	0.9375	0.691	2.072	1.3815	Diabetic.retinopathy_Carotid.stenosis
1728	Diabetic.retinopathy	Cataract	0.9	0.964912	0.691	8.978	4.8345	Diabetic.retinopathy_Cataract
1729	Diabetic.retinopathy	Cellulitis	1	0.976378	0.691	19.061	9.876	Diabetic.retinopathy_Cellulitis
1731	Diabetic.retinopathy	CHF	1	0.914286	0.691	4.972	2.8315	Diabetic.retinopathy_CHF
1732	Diabetic.retinopathy	Chronic.back.pain	0.941176	0.992424	0.691	22.652	11.6715	Diabetic.retinopathy_Chronic.back.pain
1733	Diabetic.retinopathy	CKD	1	0.956522	0.691	6.63	3.6605	Diabetic.retinopathy_CKD
1735	Diabetic.retinopathy	COPD	1	0.958333	0.691	3.591	2.141	Diabetic.retinopathy_COPD
1737	Diabetic.retinopathy	CVI	1	0.985401	0.691	19.89	10.2905	Diabetic.retinopathy_CVI
1740	Diabetic.retinopathy	DM	0.777778	0.956522	0.691	10.773	5.732	Diabetic.retinopathy_DM
1743	Diabetic.retinopathy	Dyspepsia	1	0.98	0.691	8.011	4.351	Diabetic.retinopathy_Dyspepsia
1746	Diabetic.retinopathy	Endometriosis	0.923077	1	0.691	4.144	2.4175	Diabetic.retinopathy_Endometriosis
1749	Diabetic.retinopathy	GAD	0.945946	0.983607	0.691	21.823	11.257	Diabetic.retinopathy_GAD
1750	Diabetic.retinopathy	GERD	0.962963	0.992647	0.691	22.238	11.4645	Diabetic.retinopathy_GERD
1751	Diabetic.retinopathy	Glaucoma	0.8	0.928571	0.691	4.282	2.4865	Diabetic.retinopathy_Glaucoma
1753	Diabetic.retinopathy	HTN	0.928571	0.984293	0.691	30.249	15.47	Diabetic.retinopathy_HTN
1754	Diabetic.retinopathy	Hypercholesterolemia	0.894737	0.986667	0.691	23.343	12.017	Diabetic.retinopathy_Hypercholesterolemia
1759	Diabetic.retinopathy	Insomnia	0.958333	1	0.691	12.569	6.63	Diabetic.retinopathy_Insomnia
1760	Diabetic.retinopathy	Iron.deficiency.anemia	0.818182	1	0.691	9.392	5.0415	Diabetic.retinopathy_Iron.deficiency.anemia
1764	Diabetic.retinopathy	MDD	0.958333	1	0.691	17.265	8.978	Diabetic.retinopathy_MDD
1770	Diabetic.retinopathy	Nephrolithiasis.Urolithiasis	1	0.965517	0.691	4.144	2.4175	Diabetic.retinopathy_Nephrolithiasis.Urolithiasis
1771	Diabetic.retinopathy	Obesity	0.971429	0.989619	0.691	44.613	22.652	Diabetic.retinopathy_Obesity
1772	Diabetic.retinopathy	OSA	1	0.980583	0.691	16.298	8.4945	Diabetic.retinopathy_OSA
1773	Diabetic.retinopathy	Osteoarthritis	0.952381	0.983871	0.691	19.751	10.221	Diabetic.retinopathy_Osteoarthritis
1778	Diabetic.retinopathy	Pulm.Fibrosis	1	0.944444	0.691	2.486	1.5885	Diabetic.retinopathy_Pulm.Fibrosis
1780	Diabetic.retinopathy	RA	1	0.944444	0.691	2.901	1.796	Diabetic.retinopathy_RA
1782	Diabetic.retinopathy	Retinal.detachment	0.5	1	0.691	0.691	0.691	Diabetic.retinopathy_Retinal.detachment
1787	Diabetic.retinopathy	Stroke	1	0.9375	0.691	4.696	2.6935	Diabetic.retinopathy_Stroke
1788	Diabetic.retinopathy	TIA	1	0.923077	0.691	1.657	1.174	Diabetic.retinopathy_TIA
1789	Diabetic.retinopathy	TIA.Stroke	1	0.944444	0.691	5.387	3.039	Diabetic.retinopathy_TIA.Stroke
1792	Diabetic.retinopathy	Uterine.fibroid	0.923077	1	0.691	5.11	2.9005	Diabetic.retinopathy_Uterine.fibroid
1793	Diabetic.retinopathy	UTI	1	0.985294	0.691	10.912	5.8015	Diabetic.retinopathy_UTI
1795	DM	Abnormal.uterine.bleeding	0.888889	0.942529	10.773	4.696	7.7345	DM_Abnormal.uterine.bleeding
1796	DM	AF	1	0.855769	10.773	7.32	9.0465	DM_AF
1797	DM	Allergic.Conjunctivitis	1	0.945946	10.773	1.381	6.077	DM_Allergic.Conjunctivitis
1798	DM	Allergic.rhinitis	0.92	0.867769	10.773	11.878	11.3255	DM_Allergic.rhinitis
1799	DM	Alzheimer.s.Disease	1	0.930233	10.773	3.729	7.251	DM_Alzheimer.s.Disease
1800	DM	Asthma	0.913043	0.831933	10.773	11.878	11.3255	DM_Asthma
1801	DM	BPPV	0.888889	0.9625	10.773	2.072	6.4225	DM_BPPV
1802	DM	Breast.cancer	0.898551	0.900585	10.773	25.691	18.232	DM_Breast.cancer
1803	DM	CAD	0.769231	0.83	10.773	7.597	9.185	DM_CAD
1804	DM	Carotid.stenosis	0.888889	0.922078	10.773	2.072	6.4225	DM_Carotid.stenosis
1805	DM	Carpal.tunnel.syndrome	1	0.966667	10.773	3.729	7.251	DM_Carpal.tunnel.syndrome
1806	DM	Cataract	0.875	0.842593	10.773	8.978	9.8755	DM_Cataract
1807	DM	Cellulitis	0.823529	0.833333	10.773	19.061	14.917	DM_Cellulitis
1808	DM	Cervical.Cancer	1	0.988095	10.773	2.348	6.5605	DM_Cervical.Cancer
1809	DM	CHF	1	0.844444	10.773	4.972	7.8725	DM_CHF
1810	DM	Chronic.back.pain	0.837838	0.740506	10.773	22.652	16.7125	DM_Chronic.back.pain
1811	DM	CKD	1	0.747253	10.773	6.63	8.7015	DM_CKD
1813	DM	COPD	0.818182	0.916667	10.773	3.591	7.182	DM_COPD
1814	DM	Crohn.s.Disease	0.947368	0.861702	10.773	6.768	8.7705	DM_Crohn.s.Disease
1815	DM	CVI	0.933333	0.841808	10.773	19.89	15.3315	DM_CVI
1816	DM	DCM	0.923077	0.925	10.773	3.039	6.906	DM_DCM
1817	DM	Diabetic.retinopathy	0.777778	0.956522	10.773	0.691	5.732	DM_Diabetic.retinopathy
1819	DM	DVT	0.909091	0.903226	10.773	4.972	7.8725	DM_DVT
1820	DM	Dysmenorrhea	1	0.922078	10.773	2.486	6.6295	DM_Dysmenorrhea
1821	DM	Dyspepsia	0.882353	0.864078	10.773	8.011	9.392	DM_Dyspepsia
1822	DM	Ehlers.Danlos.syndrome	1	0.985714	10.773	0.414	5.5935	DM_Ehlers.Danlos.syndrome
1823	DM	Endometrial.cancer	1	0.965517	10.773	3.453	7.113	DM_Endometrial.cancer
1824	DM	Endometriosis	0.95	0.939024	10.773	4.144	7.4585	DM_Endometriosis
1825	DM	Endstage.liver.disease	0.833333	0.850575	10.773	4.972	7.8725	DM_Endstage.liver.disease
1826	DM	Fibromyalgia	0.916667	0.9375	10.773	2.762	6.7675	DM_Fibromyalgia
1827	DM	GAD	0.878049	0.797468	10.773	21.823	16.298	DM_GAD
1828	DM	GERD	0.793103	0.791667	10.773	22.238	16.5055	DM_GERD
1829	DM	Glaucoma	0.916667	0.883721	10.773	4.282	7.5275	DM_Glaucoma
1830	DM	HCM	1	0.922078	10.773	2.624	6.6985	DM_HCM
1831	DM	HTN	0.724138	0.719212	10.773	30.249	20.511	DM_HTN
1832	DM	Hypercholesterolemia	0.782609	0.775281	10.773	23.343	17.058	DM_Hypercholesterolemia
1833	DM	Hyperparathyroidism	1	0.986842	10.773	1.381	6.077	DM_Hyperparathyroidism
1834	DM	Hyperthyroidism	1	0.945946	10.773	1.519	6.146	DM_Hyperthyroidism
1835	DM	Hypothyroidism	0.875	0.865031	10.773	18.508	14.6405	DM_Hypothyroidism
1836	DM	IBS	1	0.928571	10.773	3.729	7.251	DM_IBS
1837	DM	Insomnia	0.814815	0.858333	10.773	12.569	11.671	DM_Insomnia
1838	DM	Iron.deficiency.anemia	0.823529	0.904348	10.773	9.392	10.0825	DM_Iron.deficiency.anemia
1839	DM	Leukemia	1	0.986301	10.773	0.829	5.801	DM_Leukemia
1840	DM	Lymphoma	1	0.945205	10.773	1.243	6.008	DM_Lymphoma
1841	DM	macular.degeneration	1	0.946667	10.773	1.519	6.146	DM_macular.degeneration
1842	DM	MDD	0.933333	0.836735	10.773	17.265	14.019	DM_MDD
1843	DM	Melanoma	0.9	0.943182	10.773	3.591	7.182	DM_Melanoma
1844	DM	Migraine	1	0.915888	10.773	8.149	9.461	DM_Migraine
1845	DM	Mixed.hearing.loss	1	0.958333	10.773	0.967	5.87	DM_Mixed.hearing.loss
1847	DM	MVP	1	0.957746	10.773	0.829	5.801	DM_MVP
1848	DM	Nephrolithiasis.Urolithiasis	0.909091	0.945055	10.773	4.144	7.4585	DM_Nephrolithiasis.Urolithiasis
1849	DM	Obesity	0.868421	0.82623	10.773	44.613	27.693	DM_Obesity
1850	DM	OSA	0.863636	0.742647	10.773	16.298	13.5355	DM_OSA
1851	DM	Osteoarthritis	0.84	0.77707	10.773	19.751	15.262	DM_Osteoarthritis
1852	DM	PAD	1	0.929412	10.773	3.453	7.113	DM_PAD
1853	DM	PCOS	0.923077	0.974026	10.773	2.072	6.4225	DM_PCOS
1854	DM	PE	1	0.948718	10.773	2.21	6.4915	DM_PE
1855	DM	PID	0.894737	0.94	10.773	6.768	8.7705	DM_PID
1856	DM	Pulm.Fibrosis	1	0.963415	10.773	2.486	6.6295	DM_Pulm.Fibrosis
1858	DM	RA	0.923077	0.9375	10.773	2.901	6.837	DM_RA
1860	DM	Retinal.detachment	0.888889	1	10.773	0.691	5.732	DM_Retinal.detachment
1861	DM	Seconadary.amenorrhea	1	0.96	10.773	1.657	6.215	DM_Seconadary.amenorrhea
1862	DM	Sensorineural.hearing.loss	0.923077	0.927835	10.773	5.525	8.149	DM_Sensorineural.hearing.loss
1863	DM	Sj√∂gren.Syndrome	1	0.985915	10.773	0.552	5.6625	DM_Sj√∂gren.Syndrome
1864	DM	SLE	1	0.957143	10.773	0.829	5.801	DM_SLE
1865	DM	Stroke	0.909091	0.863636	10.773	4.696	7.7345	DM_Stroke
1866	DM	TIA	1	0.961039	10.773	1.657	6.215	DM_TIA
1867	DM	TIA.Stroke	0.916667	0.869565	10.773	5.387	8.08	DM_TIA.Stroke
1868	DM	Tinnitus	1	0.966667	10.773	4.282	7.5275	DM_Tinnitus
1869	DM	Ulcerative.colitits	1	0.986111	10.773	0.829	5.801	DM_Ulcerative.colitits
1870	DM	Uterine.fibroid	0.894737	0.91954	10.773	5.11	7.9415	DM_Uterine.fibroid
1871	DM	UTI	0.952381	0.826087	10.773	10.912	10.8425	DM_UTI
1872	DM	Viral.hepatitis	1	0.987179	10.773	1.796	6.2845	DM_Viral.hepatitis
1873	DVT	Abnormal.uterine.bleeding	1	0.962963	4.972	4.696	4.834	DVT_Abnormal.uterine.bleeding
1874	DVT	AF	1	0.9625	4.972	7.32	6.146	DVT_AF
1875	DVT	Allergic.Conjunctivitis	1	0.97561	4.972	1.381	3.1765	DVT_Allergic.Conjunctivitis
1876	DVT	Allergic.rhinitis	0.95	0.913978	4.972	11.878	8.425	DVT_Allergic.rhinitis
1877	DVT	Alzheimer.s.Disease	1	0.88	4.972	3.729	4.3505	DVT_Alzheimer.s.Disease
1878	DVT	Asthma	0.944444	0.915789	4.972	11.878	8.425	DVT_Asthma
1879	DVT	BPPV	1	0.978261	4.972	2.072	3.522	DVT_BPPV
1880	DVT	Breast.cancer	0.970588	0.958904	4.972	25.691	15.3315	DVT_Breast.cancer
1881	DVT	CAD	1	0.875	4.972	7.597	6.2845	DVT_CAD
1882	DVT	Carotid.stenosis	1	0.931818	4.972	2.072	3.522	DVT_Carotid.stenosis
1883	DVT	Carpal.tunnel.syndrome	0.75	0.982143	4.972	3.729	4.3505	DVT_Carpal.tunnel.syndrome
1884	DVT	Cataract	1	0.8875	4.972	8.978	6.975	DVT_Cataract
1885	DVT	Cellulitis	0.833333	0.881119	4.972	19.061	12.0165	DVT_Cellulitis
1886	DVT	Cervical.Cancer	1	0.979167	4.972	2.348	3.66	DVT_Cervical.Cancer
1887	DVT	CHF	1	0.920635	4.972	4.972	4.972	DVT_CHF
1888	DVT	Chronic.back.pain	0.942857	0.86014	4.972	22.652	13.812	DVT_Chronic.back.pain
1889	DVT	CKD	1	0.931507	4.972	6.63	5.801	DVT_CKD
1891	DVT	COPD	1	0.942308	4.972	3.591	4.2815	DVT_COPD
1892	DVT	Crohn.s.Disease	0.923077	0.873016	4.972	6.768	5.87	DVT_Crohn.s.Disease
1893	DVT	CVI	1	0.888158	4.972	19.89	12.431	DVT_CVI
1894	DVT	DCM	1	0.958333	4.972	3.039	4.0055	DVT_DCM
1896	DVT	DM	0.909091	0.903226	4.972	10.773	7.8725	DVT_DM
1898	DVT	Dysmenorrhea	1	0.955556	4.972	2.486	3.729	DVT_Dysmenorrhea
1899	DVT	Dyspepsia	0.916667	0.875	4.972	8.011	6.4915	DVT_Dyspepsia
1901	DVT	Endometrial.cancer	1	0.92	4.972	3.453	4.2125	DVT_Endometrial.cancer
1902	DVT	Endometriosis	1	0.9375	4.972	4.144	4.558	DVT_Endometriosis
1903	DVT	Endstage.liver.disease	1	0.933333	4.972	4.972	4.972	DVT_Endstage.liver.disease
1904	DVT	Fibromyalgia	1	0.979167	4.972	2.762	3.867	DVT_Fibromyalgia
1905	DVT	GAD	0.974359	0.884058	4.972	21.823	13.3975	DVT_GAD
1906	DVT	GERD	1	0.908497	4.972	22.238	13.605	DVT_GERD
1907	DVT	Glaucoma	1	0.947368	4.972	4.282	4.627	DVT_Glaucoma
1908	DVT	HCM	1	0.955556	4.972	2.624	3.798	DVT_HCM
1909	DVT	HTN	0.931034	0.907317	4.972	30.249	17.6105	DVT_HTN
1910	DVT	Hypercholesterolemia	1	0.923077	4.972	23.343	14.1575	DVT_Hypercholesterolemia
1911	DVT	Hyperparathyroidism	1	0.975	4.972	1.381	3.1765	DVT_Hyperparathyroidism
1912	DVT	Hyperthyroidism	1	0.97561	4.972	1.519	3.2455	DVT_Hyperthyroidism
1913	DVT	Hypothyroidism	0.95	0.912409	4.972	18.508	11.74	DVT_Hypothyroidism
1914	DVT	IBS	1	0.981132	4.972	3.729	4.3505	DVT_IBS
1915	DVT	Insomnia	0.96	0.947917	4.972	12.569	8.7705	DVT_Insomnia
1916	DVT	Iron.deficiency.anemia	1	0.915663	4.972	9.392	7.182	DVT_Iron.deficiency.anemia
1917	DVT	Leukemia	1	0.944444	4.972	0.829	2.9005	DVT_Leukemia
1918	DVT	Lymphoma	1	0.921053	4.972	1.243	3.1075	DVT_Lymphoma
1919	DVT	macular.degeneration	1	0.97619	4.972	1.519	3.2455	DVT_macular.degeneration
1920	DVT	MDD	1	0.884298	4.972	17.265	11.1185	DVT_MDD
1921	DVT	Melanoma	1	0.963636	4.972	3.591	4.2815	DVT_Melanoma
1922	DVT	Migraine	1	0.933333	4.972	8.149	6.5605	DVT_Migraine
1923	DVT	Mixed.hearing.loss	1	0.973684	4.972	0.967	2.9695	DVT_Mixed.hearing.loss
1925	DVT	MVP	1	0.972973	4.972	0.829	2.9005	DVT_MVP
1926	DVT	Nephrolithiasis.Urolithiasis	1	0.909091	4.972	4.144	4.558	DVT_Nephrolithiasis.Urolithiasis
1927	DVT	Obesity	0.972222	0.957929	4.972	44.613	24.7925	DVT_Obesity
1928	DVT	OSA	1	0.893443	4.972	16.298	10.635	DVT_OSA
1929	DVT	Osteoarthritis	0.954545	0.893617	4.972	19.751	12.3615	DVT_Osteoarthritis
1930	DVT	PAD	0.75	0.854167	4.972	3.453	4.2125	DVT_PAD
1931	DVT	PCOS	0.857143	1	4.972	2.072	3.522	DVT_PCOS
1932	DVT	PE	1	0.820513	4.972	2.21	3.591	DVT_PE
1933	DVT	PID	1	0.923077	4.972	6.768	5.87	DVT_PID
1934	DVT	Pulm.Fibrosis	1	0.957447	4.972	2.486	3.729	DVT_Pulm.Fibrosis
1936	DVT	RA	1	0.911111	4.972	2.901	3.9365	DVT_RA
1937	DVT	Radiation.colitis	1	0.972222	4.972	0.691	2.8315	DVT_Radiation.colitis
1940	DVT	Sensorineural.hearing.loss	1	0.969697	4.972	5.525	5.2485	DVT_Sensorineural.hearing.loss
1941	DVT	Sj√∂gren.Syndrome	1	0.971429	4.972	0.552	2.762	DVT_Sj√∂gren.Syndrome
1943	DVT	Stroke	1	0.933333	4.972	4.696	4.834	DVT_Stroke
1944	DVT	TIA	1	0.976744	4.972	1.657	3.3145	DVT_TIA
1945	DVT	TIA.Stroke	1	0.9375	4.972	5.387	5.1795	DVT_TIA.Stroke
1946	DVT	Tinnitus	1	0.963636	4.972	4.282	4.627	DVT_Tinnitus
1948	DVT	Uterine.fibroid	1	0.964286	4.972	5.11	5.041	DVT_Uterine.fibroid
1949	DVT	UTI	1	0.912088	4.972	10.912	7.942	DVT_UTI
1951	Dysmenorrhea	Abnormal.uterine.bleeding	0.846154	0.766667	2.486	4.696	3.591	Dysmenorrhea_Abnormal.uterine.bleeding
1952	Dysmenorrhea	AF	1	0.933333	2.486	7.32	4.903	Dysmenorrhea_AF
1953	Dysmenorrhea	Allergic.Conjunctivitis	1	0.954545	2.486	1.381	1.9335	Dysmenorrhea_Allergic.Conjunctivitis
1954	Dysmenorrhea	Allergic.rhinitis	0.952381	0.935065	2.486	11.878	7.182	Dysmenorrhea_Allergic.rhinitis
1955	Dysmenorrhea	Alzheimer.s.Disease	0.857143	0.911765	2.486	3.729	3.1075	Dysmenorrhea_Alzheimer.s.Disease
1956	Dysmenorrhea	Asthma	0.888889	0.88	2.486	11.878	7.182	Dysmenorrhea_Asthma
1957	Dysmenorrhea	BPPV	1	0.923077	2.486	2.072	2.279	Dysmenorrhea_BPPV
1958	Dysmenorrhea	Breast.cancer	0.971014	0.968992	2.486	25.691	14.0885	Dysmenorrhea_Breast.cancer
1959	Dysmenorrhea	CAD	1	0.892857	2.486	7.597	5.0415	Dysmenorrhea_CAD
1961	Dysmenorrhea	Carpal.tunnel.syndrome	1	0.972973	2.486	3.729	3.1075	Dysmenorrhea_Carpal.tunnel.syndrome
1962	Dysmenorrhea	Cataract	0.916667	0.923077	2.486	8.978	5.732	Dysmenorrhea_Cataract
1963	Dysmenorrhea	Cellulitis	0.846154	0.93985	2.486	19.061	10.7735	Dysmenorrhea_Cellulitis
1964	Dysmenorrhea	Cervical.Cancer	1	0.965517	2.486	2.348	2.417	Dysmenorrhea_Cervical.Cancer
1965	Dysmenorrhea	CHF	1	0.860465	2.486	4.972	3.729	Dysmenorrhea_CHF
1966	Dysmenorrhea	Chronic.back.pain	0.972973	0.909091	2.486	22.652	12.569	Dysmenorrhea_Chronic.back.pain
1967	Dysmenorrhea	CKD	1	0.946429	2.486	6.63	4.558	Dysmenorrhea_CKD
1969	Dysmenorrhea	COPD	1	0.941176	2.486	3.591	3.0385	Dysmenorrhea_COPD
1970	Dysmenorrhea	Crohn.s.Disease	0.928571	0.96	2.486	6.768	4.627	Dysmenorrhea_Crohn.s.Disease
1971	Dysmenorrhea	CVI	1	0.965517	2.486	19.89	11.188	Dysmenorrhea_CVI
1972	Dysmenorrhea	DCM	1	0.892857	2.486	3.039	2.7625	Dysmenorrhea_DCM
1974	Dysmenorrhea	DM	1	0.922078	2.486	10.773	6.6295	Dysmenorrhea_DM
1975	Dysmenorrhea	DVT	1	0.955556	2.486	4.972	3.729	Dysmenorrhea_DVT
1977	Dysmenorrhea	Dyspepsia	0.727273	0.912281	2.486	8.011	5.2485	Dysmenorrhea_Dyspepsia
1980	Dysmenorrhea	Endometriosis	0.857143	0.814815	2.486	4.144	3.315	Dysmenorrhea_Endometriosis
1981	Dysmenorrhea	Endstage.liver.disease	1	0.928571	2.486	4.972	3.729	Dysmenorrhea_Endstage.liver.disease
1982	Dysmenorrhea	Fibromyalgia	1	0.888889	2.486	2.762	2.624	Dysmenorrhea_Fibromyalgia
1983	Dysmenorrhea	GAD	0.921053	0.928571	2.486	21.823	12.1545	Dysmenorrhea_GAD
1984	Dysmenorrhea	GERD	0.888889	0.935252	2.486	22.238	12.362	Dysmenorrhea_GERD
1986	Dysmenorrhea	HCM	1	0.88	2.486	2.624	2.555	Dysmenorrhea_HCM
1987	Dysmenorrhea	HTN	0.896552	0.959391	2.486	30.249	16.3675	Dysmenorrhea_HTN
1988	Dysmenorrhea	Hypercholesterolemia	1	0.948387	2.486	23.343	12.9145	Dysmenorrhea_Hypercholesterolemia
1989	Dysmenorrhea	Hyperparathyroidism	1	0.952381	2.486	1.381	1.9335	Dysmenorrhea_Hyperparathyroidism
1990	Dysmenorrhea	Hyperthyroidism	0.8	0.954545	2.486	1.519	2.0025	Dysmenorrhea_Hyperthyroidism
1991	Dysmenorrhea	Hypothyroidism	0.9	0.951613	2.486	18.508	10.497	Dysmenorrhea_Hypothyroidism
1992	Dysmenorrhea	IBS	0.888889	0.90625	2.486	3.729	3.1075	Dysmenorrhea_IBS
1993	Dysmenorrhea	Insomnia	0.826087	0.921053	2.486	12.569	7.5275	Dysmenorrhea_Insomnia
1994	Dysmenorrhea	Iron.deficiency.anemia	0.928571	0.940299	2.486	9.392	5.939	Dysmenorrhea_Iron.deficiency.anemia
1995	Dysmenorrhea	Leukemia	1	0.944444	2.486	0.829	1.6575	Dysmenorrhea_Leukemia
1996	Dysmenorrhea	Lymphoma	1	0.952381	2.486	1.243	1.8645	Dysmenorrhea_Lymphoma
1998	Dysmenorrhea	MDD	0.875	0.895238	2.486	17.265	9.8755	Dysmenorrhea_MDD
2000	Dysmenorrhea	Migraine	0.769231	0.948276	2.486	8.149	5.3175	Dysmenorrhea_Migraine
2001	Dysmenorrhea	Mixed.hearing.loss	0.75	1	2.486	0.967	1.7265	Dysmenorrhea_Mixed.hearing.loss
2004	Dysmenorrhea	Nephrolithiasis.Urolithiasis	1	0.891892	2.486	4.144	3.315	Dysmenorrhea_Nephrolithiasis.Urolithiasis
2005	Dysmenorrhea	Obesity	0.882353	0.969388	2.486	44.613	23.5495	Dysmenorrhea_Obesity
2006	Dysmenorrhea	OSA	0.888889	0.925926	2.486	16.298	9.392	Dysmenorrhea_OSA
2007	Dysmenorrhea	Osteoarthritis	0.956522	0.929688	2.486	19.751	11.1185	Dysmenorrhea_Osteoarthritis
2008	Dysmenorrhea	PAD	0.8	0.909091	2.486	3.453	2.9695	Dysmenorrhea_PAD
2009	Dysmenorrhea	PCOS	0.875	1	2.486	2.072	2.279	Dysmenorrhea_PCOS
2010	Dysmenorrhea	PE	0.833333	0.92	2.486	2.21	2.348	Dysmenorrhea_PE
2011	Dysmenorrhea	PID	0.857143	0.866667	2.486	6.768	4.627	Dysmenorrhea_PID
2012	Dysmenorrhea	Pulm.Fibrosis	1	0.965517	2.486	2.486	2.486	Dysmenorrhea_Pulm.Fibrosis
2013	Dysmenorrhea	Pulsatile.Tinnitus	1	0.928571	2.486	0.414	1.45	Dysmenorrhea_Pulsatile.Tinnitus
2014	Dysmenorrhea	RA	0.875	0.928571	2.486	2.901	2.6935	Dysmenorrhea_RA
2016	Dysmenorrhea	Retinal.detachment	1	0.941176	2.486	0.691	1.5885	Dysmenorrhea_Retinal.detachment
2017	Dysmenorrhea	Seconadary.amenorrhea	0.833333	0.85	2.486	1.657	2.0715	Dysmenorrhea_Seconadary.amenorrhea
2018	Dysmenorrhea	Sensorineural.hearing.loss	1	0.957447	2.486	5.525	4.0055	Dysmenorrhea_Sensorineural.hearing.loss
2020	Dysmenorrhea	SLE	0.8	0.941176	2.486	0.829	1.6575	Dysmenorrhea_SLE
2022	Dysmenorrhea	TIA	1	0.958333	2.486	1.657	2.0715	Dysmenorrhea_TIA
2023	Dysmenorrhea	TIA.Stroke	1	0.979167	2.486	5.387	3.9365	Dysmenorrhea_TIA.Stroke
2024	Dysmenorrhea	Tinnitus	0.9	0.882353	2.486	4.282	3.384	Dysmenorrhea_Tinnitus
2026	Dysmenorrhea	Uterine.fibroid	0.769231	0.852941	2.486	5.11	3.798	Dysmenorrhea_Uterine.fibroid
2027	Dysmenorrhea	UTI	0.9375	0.961039	2.486	10.912	6.699	Dysmenorrhea_UTI
2028	Dysmenorrhea	Viral.hepatitis	0.833333	1	2.486	1.796	2.141	Dysmenorrhea_Viral.hepatitis
2029	Dyspepsia	Abnormal.uterine.bleeding	0.833333	0.816667	8.011	4.696	6.3535	Dyspepsia_Abnormal.uterine.bleeding
2030	Dyspepsia	AF	1	0.898876	8.011	7.32	7.6655	Dyspepsia_AF
2031	Dyspepsia	Allergic.Conjunctivitis	1	0.944444	8.011	1.381	4.696	Dyspepsia_Allergic.Conjunctivitis
2032	Dyspepsia	Allergic.rhinitis	0.88	0.804124	8.011	11.878	9.9445	Dyspepsia_Allergic.rhinitis
2033	Dyspepsia	Alzheimer.s.Disease	0.923077	0.873016	8.011	3.729	5.87	Dyspepsia_Alzheimer.s.Disease
2034	Dyspepsia	Asthma	0.7	0.843137	8.011	11.878	9.9445	Dyspepsia_Asthma
2035	Dyspepsia	BPPV	1	0.949153	8.011	2.072	5.0415	Dyspepsia_BPPV
2036	Dyspepsia	Breast.cancer	0.9	0.908497	8.011	25.691	16.851	Dyspepsia_Breast.cancer
2037	Dyspepsia	CAD	0.866667	0.909091	8.011	7.597	7.804	Dyspepsia_CAD
2038	Dyspepsia	Carotid.stenosis	1	0.966667	8.011	2.072	5.0415	Dyspepsia_Carotid.stenosis
2039	Dyspepsia	Carpal.tunnel.syndrome	0.909091	0.875	8.011	3.729	5.87	Dyspepsia_Carpal.tunnel.syndrome
2040	Dyspepsia	Cataract	0.882353	0.844444	8.011	8.978	8.4945	Dyspepsia_Cataract
2041	Dyspepsia	Cellulitis	0.764706	0.863636	8.011	19.061	13.536	Dyspepsia_Cellulitis
2042	Dyspepsia	Cervical.Cancer	1	0.95082	8.011	2.348	5.1795	Dyspepsia_Cervical.Cancer
2043	Dyspepsia	CHF	1	0.878378	8.011	4.972	6.4915	Dyspepsia_CHF
2044	Dyspepsia	Chronic.back.pain	0.842105	0.772414	8.011	22.652	15.3315	Dyspepsia_Chronic.back.pain
2045	Dyspepsia	CKD	1	0.905882	8.011	6.63	7.3205	Dyspepsia_CKD
2048	Dyspepsia	Crohn.s.Disease	0.833333	0.788732	8.011	6.768	7.3895	Dyspepsia_Crohn.s.Disease
2049	Dyspepsia	CVI	1	0.917647	8.011	19.89	13.9505	Dyspepsia_CVI
2050	Dyspepsia	DCM	1	0.934426	8.011	3.039	5.525	Dyspepsia_DCM
2051	Dyspepsia	Diabetic.retinopathy	1	0.98	8.011	0.691	4.351	Dyspepsia_Diabetic.retinopathy
2052	Dyspepsia	DM	0.882353	0.864078	8.011	10.773	9.392	Dyspepsia_DM
2053	Dyspepsia	DVT	0.916667	0.875	8.011	4.972	6.4915	Dyspepsia_DVT
2054	Dyspepsia	Dysmenorrhea	0.727273	0.912281	8.011	2.486	5.2485	Dyspepsia_Dysmenorrhea
2057	Dyspepsia	Endometrial.cancer	1	0.954545	8.011	3.453	5.732	Dyspepsia_Endometrial.cancer
2058	Dyspepsia	Endometriosis	0.842105	0.862069	8.011	4.144	6.0775	Dyspepsia_Endometriosis
2059	Dyspepsia	Endstage.liver.disease	1	0.871429	8.011	4.972	6.4915	Dyspepsia_Endstage.liver.disease
2060	Dyspepsia	Fibromyalgia	1	0.877193	8.011	2.762	5.3865	Dyspepsia_Fibromyalgia
2061	Dyspepsia	GAD	0.794872	0.784173	8.011	21.823	14.917	Dyspepsia_GAD
2062	Dyspepsia	GERD	0.758621	0.778523	8.011	22.238	15.1245	Dyspepsia_GERD
2063	Dyspepsia	Glaucoma	0.923077	0.928571	8.011	4.282	6.1465	Dyspepsia_Glaucoma
2064	Dyspepsia	HCM	1	0.949153	8.011	2.624	5.3175	Dyspepsia_HCM
2065	Dyspepsia	HTN	0.774194	0.845411	8.011	30.249	19.13	Dyspepsia_HTN
2066	Dyspepsia	Hypercholesterolemia	0.925926	0.880682	8.011	23.343	15.677	Dyspepsia_Hypercholesterolemia
2067	Dyspepsia	Hyperparathyroidism	0.909091	0.962963	8.011	1.381	4.696	Dyspepsia_Hyperparathyroidism
2068	Dyspepsia	Hyperthyroidism	1	0.944444	8.011	1.519	4.765	Dyspepsia_Hyperthyroidism
2069	Dyspepsia	Hypothyroidism	0.833333	0.868966	8.011	18.508	13.2595	Dyspepsia_Hypothyroidism
2070	Dyspepsia	IBS	0.857143	0.868852	8.011	3.729	5.87	Dyspepsia_IBS
2071	Dyspepsia	Insomnia	0.68	0.873786	8.011	12.569	10.29	Dyspepsia_Insomnia
2072	Dyspepsia	Iron.deficiency.anemia	0.95	0.882979	8.011	9.392	8.7015	Dyspepsia_Iron.deficiency.anemia
2073	Dyspepsia	Leukemia	1	0.980769	8.011	0.829	4.42	Dyspepsia_Leukemia
2074	Dyspepsia	Lymphoma	0.9	0.962963	8.011	1.243	4.627	Dyspepsia_Lymphoma
2075	Dyspepsia	macular.degeneration	1	0.964286	8.011	1.519	4.765	Dyspepsia_macular.degeneration
2076	Dyspepsia	MDD	0.821429	0.790323	8.011	17.265	12.638	Dyspepsia_MDD
2077	Dyspepsia	Melanoma	0.909091	0.925373	8.011	3.591	5.801	Dyspepsia_Melanoma
2078	Dyspepsia	Migraine	0.842105	0.8125	8.011	8.149	8.08	Dyspepsia_Migraine
2079	Dyspepsia	Mixed.hearing.loss	1	0.981132	8.011	0.967	4.489	Dyspepsia_Mixed.hearing.loss
2082	Dyspepsia	Nephrolithiasis.Urolithiasis	0.916667	0.913043	8.011	4.144	6.0775	Dyspepsia_Nephrolithiasis.Urolithiasis
2083	Dyspepsia	Obesity	0.871795	0.930159	8.011	44.613	26.312	Dyspepsia_Obesity
2084	Dyspepsia	OSA	0.869565	0.854962	8.011	16.298	12.1545	Dyspepsia_OSA
2085	Dyspepsia	Osteoarthritis	0.965517	0.8125	8.011	19.751	13.881	Dyspepsia_Osteoarthritis
2086	Dyspepsia	PAD	0.909091	0.955224	8.011	3.453	5.732	Dyspepsia_PAD
2087	Dyspepsia	PCOS	0.846154	0.964286	8.011	2.072	5.0415	Dyspepsia_PCOS
2088	Dyspepsia	PE	0.916667	0.910714	8.011	2.21	5.1105	Dyspepsia_PE
2089	Dyspepsia	PID	0.842105	0.835616	8.011	6.768	7.3895	Dyspepsia_PID
2090	Dyspepsia	Pulm.Fibrosis	1	0.933333	8.011	2.486	5.2485	Dyspepsia_Pulm.Fibrosis
2091	Dyspepsia	Pulsatile.Tinnitus	0.909091	1	8.011	0.414	4.2125	Dyspepsia_Pulsatile.Tinnitus
2092	Dyspepsia	RA	1	0.95082	8.011	2.901	5.456	Dyspepsia_RA
2093	Dyspepsia	Radiation.colitis	1	0.96	8.011	0.691	4.351	Dyspepsia_Radiation.colitis
2094	Dyspepsia	Retinal.detachment	1	0.980392	8.011	0.691	4.351	Dyspepsia_Retinal.detachment
2095	Dyspepsia	Seconadary.amenorrhea	0.916667	0.963636	8.011	1.657	4.834	Dyspepsia_Seconadary.amenorrhea
2096	Dyspepsia	Sensorineural.hearing.loss	1	0.878378	8.011	5.525	6.768	Dyspepsia_Sensorineural.hearing.loss
2097	Dyspepsia	Sj√∂gren.Syndrome	0.9	0.98	8.011	0.552	4.2815	Dyspepsia_Sj√∂gren.Syndrome
2098	Dyspepsia	SLE	0.909091	1	8.011	0.829	4.42	Dyspepsia_SLE
2099	Dyspepsia	Stroke	0.916667	0.932432	8.011	4.696	6.3535	Dyspepsia_Stroke
2100	Dyspepsia	TIA	1	0.982759	8.011	1.657	4.834	Dyspepsia_TIA
2101	Dyspepsia	TIA.Stroke	0.923077	0.935897	8.011	5.387	6.699	Dyspepsia_TIA.Stroke
2102	Dyspepsia	Tinnitus	0.9375	0.925373	8.011	4.282	6.1465	Dyspepsia_Tinnitus
2103	Dyspepsia	Ulcerative.colitits	1	0.980392	8.011	0.829	4.42	Dyspepsia_Ulcerative.colitits
2104	Dyspepsia	Uterine.fibroid	0.842105	0.84127	8.011	5.11	6.5605	Dyspepsia_Uterine.fibroid
2105	Dyspepsia	UTI	0.85	0.787234	8.011	10.912	9.4615	Dyspepsia_UTI
2106	Dyspepsia	Viral.hepatitis	0.916667	0.964286	8.011	1.796	4.9035	Dyspepsia_Viral.hepatitis
2107	Ehlers.Danlos.syndrome	Abnormal.uterine.bleeding	1	0.958333	0.414	4.696	2.555	Ehlers.Danlos.syndrome_Abnormal.uterine.bleeding
2110	Ehlers.Danlos.syndrome	Allergic.rhinitis	1	0.970588	0.414	11.878	6.146	Ehlers.Danlos.syndrome_Allergic.rhinitis
2112	Ehlers.Danlos.syndrome	Asthma	1	0.971429	0.414	11.878	6.146	Ehlers.Danlos.syndrome_Asthma
2114	Ehlers.Danlos.syndrome	Breast.cancer	0.985075	1	0.414	25.691	13.0525	Ehlers.Danlos.syndrome_Breast.cancer
2122	Ehlers.Danlos.syndrome	Chronic.back.pain	0.970588	0.992366	0.414	22.652	11.533	Ehlers.Danlos.syndrome_Chronic.back.pain
2126	Ehlers.Danlos.syndrome	Crohn.s.Disease	1	0.974359	0.414	6.768	3.591	Ehlers.Danlos.syndrome_Crohn.s.Disease
2130	Ehlers.Danlos.syndrome	DM	1	0.985714	0.414	10.773	5.5935	Ehlers.Danlos.syndrome_DM
2136	Ehlers.Danlos.syndrome	Endometriosis	0.916667	1	0.414	4.144	2.279	Ehlers.Danlos.syndrome_Endometriosis
2138	Ehlers.Danlos.syndrome	Fibromyalgia	1	0.941176	0.414	2.762	1.588	Ehlers.Danlos.syndrome_Fibromyalgia
2139	Ehlers.Danlos.syndrome	GAD	0.972973	0.991803	0.414	21.823	11.1185	Ehlers.Danlos.syndrome_GAD
2140	Ehlers.Danlos.syndrome	GERD	1	0.992593	0.414	22.238	11.326	Ehlers.Danlos.syndrome_GERD
2147	Ehlers.Danlos.syndrome	Hypothyroidism	1	0.991453	0.414	18.508	9.461	Ehlers.Danlos.syndrome_Hypothyroidism
2148	Ehlers.Danlos.syndrome	IBS	0.833333	1	0.414	3.729	2.0715	Ehlers.Danlos.syndrome_IBS
2149	Ehlers.Danlos.syndrome	Insomnia	0.956522	0.985507	0.414	12.569	6.4915	Ehlers.Danlos.syndrome_Insomnia
2154	Ehlers.Danlos.syndrome	MDD	0.956522	0.990291	0.414	17.265	8.8395	Ehlers.Danlos.syndrome_MDD
2156	Ehlers.Danlos.syndrome	Migraine	0.916667	0.979167	0.414	8.149	4.2815	Ehlers.Danlos.syndrome_Migraine
2161	Ehlers.Danlos.syndrome	Obesity	1	0.99308	0.414	44.613	22.5135	Ehlers.Danlos.syndrome_Obesity
2162	Ehlers.Danlos.syndrome	OSA	0.9375	0.990291	0.414	16.298	8.356	Ehlers.Danlos.syndrome_OSA
2163	Ehlers.Danlos.syndrome	Osteoarthritis	0.95	1	0.414	19.751	10.0825	Ehlers.Danlos.syndrome_Osteoarthritis
2165	Ehlers.Danlos.syndrome	PCOS	1	0.909091	0.414	2.072	1.243	Ehlers.Danlos.syndrome_PCOS
2167	Ehlers.Danlos.syndrome	PID	0.916667	1	0.414	6.768	3.591	Ehlers.Danlos.syndrome_PID
2173	Ehlers.Danlos.syndrome	Seconadary.amenorrhea	1	0.9	0.414	1.657	1.0355	Ehlers.Danlos.syndrome_Seconadary.amenorrhea
2182	Ehlers.Danlos.syndrome	Uterine.fibroid	0.916667	1	0.414	5.11	2.762	Ehlers.Danlos.syndrome_Uterine.fibroid
2183	Ehlers.Danlos.syndrome	UTI	1	0.985075	0.414	10.912	5.663	Ehlers.Danlos.syndrome_UTI
2184	Ehlers.Danlos.syndrome	Viral.hepatitis	0.666667	1	0.414	1.796	1.105	Ehlers.Danlos.syndrome_Viral.hepatitis
2185	Endometrial.cancer	Abnormal.uterine.bleeding	1	0.926829	3.453	4.696	4.0745	Endometrial.cancer_Abnormal.uterine.bleeding
2187	Endometrial.cancer	Allergic.Conjunctivitis	1	0.928571	3.453	1.381	2.417	Endometrial.cancer_Allergic.Conjunctivitis
2188	Endometrial.cancer	Allergic.rhinitis	1	0.901235	3.453	11.878	7.6655	Endometrial.cancer_Allergic.rhinitis
2189	Endometrial.cancer	Alzheimer.s.Disease	1	0.952381	3.453	3.729	3.591	Endometrial.cancer_Alzheimer.s.Disease
2190	Endometrial.cancer	Asthma	0.888889	0.954023	3.453	11.878	7.6655	Endometrial.cancer_Asthma
2191	Endometrial.cancer	BPPV	1	0.939394	3.453	2.072	2.7625	Endometrial.cancer_BPPV
2192	Endometrial.cancer	Breast.cancer	1	0.970588	3.453	25.691	14.572	Endometrial.cancer_Breast.cancer
2193	Endometrial.cancer	CAD	1	0.985294	3.453	7.597	5.525	Endometrial.cancer_CAD
2195	Endometrial.cancer	Carpal.tunnel.syndrome	1	0.977273	3.453	3.729	3.591	Endometrial.cancer_Carpal.tunnel.syndrome
2196	Endometrial.cancer	Cataract	0.916667	0.945205	3.453	8.978	6.2155	Endometrial.cancer_Cataract
2197	Endometrial.cancer	Cellulitis	1	0.942857	3.453	19.061	11.257	Endometrial.cancer_Cellulitis
2198	Endometrial.cancer	Cervical.Cancer	0.75	0.911765	3.453	2.348	2.9005	Endometrial.cancer_Cervical.Cancer
2199	Endometrial.cancer	CHF	1	0.981818	3.453	4.972	4.2125	Endometrial.cancer_CHF
2200	Endometrial.cancer	Chronic.back.pain	0.972973	0.944056	3.453	22.652	13.0525	Endometrial.cancer_Chronic.back.pain
2201	Endometrial.cancer	CKD	0.6	0.952381	3.453	6.63	5.0415	Endometrial.cancer_CKD
2204	Endometrial.cancer	Crohn.s.Disease	1	0.907407	3.453	6.768	5.1105	Endometrial.cancer_Crohn.s.Disease
2205	Endometrial.cancer	CVI	0.9	0.960265	3.453	19.89	11.6715	Endometrial.cancer_CVI
2208	Endometrial.cancer	DM	1	0.965517	3.453	10.773	7.113	Endometrial.cancer_DM
2209	Endometrial.cancer	DVT	1	0.92	3.453	4.972	4.2125	Endometrial.cancer_DVT
2211	Endometrial.cancer	Dyspepsia	1	0.954545	3.453	8.011	5.732	Endometrial.cancer_Dyspepsia
2214	Endometrial.cancer	Endometriosis	0.933333	0.945946	3.453	4.144	3.7985	Endometrial.cancer_Endometriosis
2215	Endometrial.cancer	Endstage.liver.disease	0.875	0.980392	3.453	4.972	4.2125	Endometrial.cancer_Endstage.liver.disease
2216	Endometrial.cancer	Fibromyalgia	0.857143	0.972222	3.453	2.762	3.1075	Endometrial.cancer_Fibromyalgia
2217	Endometrial.cancer	GAD	1	0.963504	3.453	21.823	12.638	Endometrial.cancer_GAD
2218	Endometrial.cancer	GERD	0.928571	0.923611	3.453	22.238	12.8455	Endometrial.cancer_GERD
2219	Endometrial.cancer	Glaucoma	1	0.956522	3.453	4.282	3.8675	Endometrial.cancer_Glaucoma
2221	Endometrial.cancer	HTN	0.967742	0.960784	3.453	30.249	16.851	Endometrial.cancer_HTN
2222	Endometrial.cancer	Hypercholesterolemia	0.954545	0.9375	3.453	23.343	13.398	Endometrial.cancer_Hypercholesterolemia
2225	Endometrial.cancer	Hypothyroidism	0.9	0.954198	3.453	18.508	10.9805	Endometrial.cancer_Hypothyroidism
2226	Endometrial.cancer	IBS	1	0.95	3.453	3.729	3.591	Endometrial.cancer_IBS
2227	Endometrial.cancer	Insomnia	1	0.965116	3.453	12.569	8.011	Endometrial.cancer_Insomnia
2228	Endometrial.cancer	Iron.deficiency.anemia	1	0.987013	3.453	9.392	6.4225	Endometrial.cancer_Iron.deficiency.anemia
2230	Endometrial.cancer	Lymphoma	1	0.964286	3.453	1.243	2.348	Endometrial.cancer_Lymphoma
2231	Endometrial.cancer	macular.degeneration	0.75	0.892857	3.453	1.519	2.486	Endometrial.cancer_macular.degeneration
2232	Endometrial.cancer	MDD	1	0.930435	3.453	17.265	10.359	Endometrial.cancer_MDD
2233	Endometrial.cancer	Melanoma	1	0.977273	3.453	3.591	3.522	Endometrial.cancer_Melanoma
2234	Endometrial.cancer	Migraine	1	0.9375	3.453	8.149	5.801	Endometrial.cancer_Migraine
2235	Endometrial.cancer	Mixed.hearing.loss	1	0.961538	3.453	0.967	2.21	Endometrial.cancer_Mixed.hearing.loss
2237	Endometrial.cancer	MVP	1	0.96	3.453	0.829	2.141	Endometrial.cancer_MVP
2238	Endometrial.cancer	Nephrolithiasis.Urolithiasis	1	0.933333	3.453	4.144	3.7985	Endometrial.cancer_Nephrolithiasis.Urolithiasis
2239	Endometrial.cancer	Obesity	0.914286	0.976898	3.453	44.613	24.033	Endometrial.cancer_Obesity
2240	Endometrial.cancer	OSA	1	0.975	3.453	16.298	9.8755	Endometrial.cancer_OSA
2241	Endometrial.cancer	Osteoarthritis	1	0.956522	3.453	19.751	11.602	Endometrial.cancer_Osteoarthritis
2242	Endometrial.cancer	PAD	1	0.97619	3.453	3.453	3.453	Endometrial.cancer_PAD
2243	Endometrial.cancer	PCOS	0.875	1	3.453	2.072	2.7625	Endometrial.cancer_PCOS
2244	Endometrial.cancer	PE	1	0.969697	3.453	2.21	2.8315	Endometrial.cancer_PE
2245	Endometrial.cancer	PID	0.933333	0.862745	3.453	6.768	5.1105	Endometrial.cancer_PID
2246	Endometrial.cancer	Pulm.Fibrosis	1	0.942857	3.453	2.486	2.9695	Endometrial.cancer_Pulm.Fibrosis
2248	Endometrial.cancer	RA	0.714286	1	3.453	2.901	3.177	Endometrial.cancer_RA
2249	Endometrial.cancer	Radiation.colitis	1	0.958333	3.453	0.691	2.072	Endometrial.cancer_Radiation.colitis
2250	Endometrial.cancer	Retinal.detachment	1	0.958333	3.453	0.691	2.072	Endometrial.cancer_Retinal.detachment
2252	Endometrial.cancer	Sensorineural.hearing.loss	1	0.901961	3.453	5.525	4.489	Endometrial.cancer_Sensorineural.hearing.loss
2258	Endometrial.cancer	Tinnitus	1	0.977273	3.453	4.282	3.8675	Endometrial.cancer_Tinnitus
2260	Endometrial.cancer	Uterine.fibroid	0.933333	0.930233	3.453	5.11	4.2815	Endometrial.cancer_Uterine.fibroid
2261	Endometrial.cancer	UTI	0.866667	0.87013	3.453	10.912	7.1825	Endometrial.cancer_UTI
2262	Endometrial.cancer	Viral.hepatitis	1	0.931034	3.453	1.796	2.6245	Endometrial.cancer_Viral.hepatitis
2263	Endometriosis	Abnormal.uterine.bleeding	0.789474	0.794118	4.144	4.696	4.42	Endometriosis_Abnormal.uterine.bleeding
2264	Endometriosis	AF	0.928571	1	4.144	7.32	5.732	Endometriosis_AF
2265	Endometriosis	Allergic.Conjunctivitis	1	0.961538	4.144	1.381	2.7625	Endometriosis_Allergic.Conjunctivitis
2266	Endometriosis	Allergic.rhinitis	0.928571	0.938272	4.144	11.878	8.011	Endometriosis_Allergic.rhinitis
2267	Endometriosis	Alzheimer.s.Disease	0.769231	0.975	4.144	3.729	3.9365	Endometriosis_Alzheimer.s.Disease
2268	Endometriosis	Asthma	0.833333	0.9	4.144	11.878	8.011	Endometriosis_Asthma
2270	Endometriosis	Breast.cancer	0.902778	0.969925	4.144	25.691	14.9175	Endometriosis_Breast.cancer
2271	Endometriosis	CAD	1	0.935484	4.144	7.597	5.8705	Endometriosis_CAD
2272	Endometriosis	Carotid.stenosis	1	0.967742	4.144	2.072	3.108	Endometriosis_Carotid.stenosis
2273	Endometriosis	Carpal.tunnel.syndrome	1	0.923077	4.144	3.729	3.9365	Endometriosis_Carpal.tunnel.syndrome
2274	Endometriosis	Cataract	0.95	0.972222	4.144	8.978	6.561	Endometriosis_Cataract
2275	Endometriosis	Cellulitis	0.954545	0.964286	4.144	19.061	11.6025	Endometriosis_Cellulitis
2276	Endometriosis	Cervical.Cancer	1	0.903226	4.144	2.348	3.246	Endometriosis_Cervical.Cancer
2277	Endometriosis	CHF	1	0.94	4.144	4.972	4.558	Endometriosis_CHF
2278	Endometriosis	Chronic.back.pain	0.878049	0.935252	4.144	22.652	13.398	Endometriosis_Chronic.back.pain
2279	Endometriosis	CKD	0.928571	0.983871	4.144	6.63	5.387	Endometriosis_CKD
2281	Endometriosis	COPD	1	0.974359	4.144	3.591	3.8675	Endometriosis_COPD
2282	Endometriosis	Crohn.s.Disease	0.904762	0.962963	4.144	6.768	5.456	Endometriosis_Crohn.s.Disease
2283	Endometriosis	CVI	1	0.966443	4.144	19.89	12.017	Endometriosis_CVI
2284	Endometriosis	DCM	0.9375	0.939394	4.144	3.039	3.5915	Endometriosis_DCM
2285	Endometriosis	Diabetic.retinopathy	0.923077	1	4.144	0.691	2.4175	Endometriosis_Diabetic.retinopathy
2286	Endometriosis	DM	0.95	0.939024	4.144	10.773	7.4585	Endometriosis_DM
2287	Endometriosis	DVT	1	0.9375	4.144	4.972	4.558	Endometriosis_DVT
2288	Endometriosis	Dysmenorrhea	0.857143	0.814815	4.144	2.486	3.315	Endometriosis_Dysmenorrhea
2289	Endometriosis	Dyspepsia	0.842105	0.862069	4.144	8.011	6.0775	Endometriosis_Dyspepsia
2290	Endometriosis	Ehlers.Danlos.syndrome	0.916667	1	4.144	0.414	2.279	Endometriosis_Ehlers.Danlos.syndrome
2291	Endometriosis	Endometrial.cancer	0.933333	0.945946	4.144	3.453	3.7985	Endometriosis_Endometrial.cancer
2293	Endometriosis	Endstage.liver.disease	1	0.934783	4.144	4.972	4.558	Endometriosis_Endstage.liver.disease
2294	Endometriosis	Fibromyalgia	1	0.866667	4.144	2.762	3.453	Endometriosis_Fibromyalgia
2295	Endometriosis	GAD	0.833333	0.954887	4.144	21.823	12.9835	Endometriosis_GAD
2296	Endometriosis	GERD	0.882353	0.944444	4.144	22.238	13.191	Endometriosis_GERD
2298	Endometriosis	HCM	0.9375	0.933333	4.144	2.624	3.384	Endometriosis_HCM
2299	Endometriosis	HTN	0.823529	0.955	4.144	30.249	17.1965	Endometriosis_HTN
2300	Endometriosis	Hypercholesterolemia	0.851852	0.969136	4.144	23.343	13.7435	Endometriosis_Hypercholesterolemia
2301	Endometriosis	Hyperparathyroidism	1	0.96	4.144	1.381	2.7625	Endometriosis_Hyperparathyroidism
2302	Endometriosis	Hyperthyroidism	1	0.961538	4.144	1.519	2.8315	Endometriosis_Hyperthyroidism
2303	Endometriosis	Hypothyroidism	0.888889	0.919355	4.144	18.508	11.326	Endometriosis_Hypothyroidism
2304	Endometriosis	IBS	0.875	0.973684	4.144	3.729	3.9365	Endometriosis_IBS
2305	Endometriosis	Insomnia	0.833333	0.938272	4.144	12.569	8.3565	Endometriosis_Insomnia
2306	Endometriosis	Iron.deficiency.anemia	0.85	0.913043	4.144	9.392	6.768	Endometriosis_Iron.deficiency.anemia
2307	Endometriosis	Leukemia	1	0.954545	4.144	0.829	2.4865	Endometriosis_Leukemia
2308	Endometriosis	Lymphoma	1	0.96	4.144	1.243	2.6935	Endometriosis_Lymphoma
2310	Endometriosis	MDD	0.833333	0.956522	4.144	17.265	10.7045	Endometriosis_MDD
2311	Endometriosis	Melanoma	1	0.95	4.144	3.591	3.8675	Endometriosis_Melanoma
2312	Endometriosis	Migraine	0.736842	0.898305	4.144	8.149	6.1465	Endometriosis_Migraine
2313	Endometriosis	Mixed.hearing.loss	1	0.956522	4.144	0.967	2.5555	Endometriosis_Mixed.hearing.loss
2316	Endometriosis	Nephrolithiasis.Urolithiasis	1	0.902439	4.144	4.144	4.144	Endometriosis_Nephrolithiasis.Urolithiasis
2317	Endometriosis	Obesity	0.878049	0.962838	4.144	44.613	24.3785	Endometriosis_Obesity
2318	Endometriosis	OSA	0.727273	0.938053	4.144	16.298	10.221	Endometriosis_OSA
2319	Endometriosis	Osteoarthritis	0.814815	0.947761	4.144	19.751	11.9475	Endometriosis_Osteoarthritis
2320	Endometriosis	PAD	0.923077	0.974359	4.144	3.453	3.7985	Endometriosis_PAD
2321	Endometriosis	PCOS	0.866667	1	4.144	2.072	3.108	Endometriosis_PCOS
2322	Endometriosis	PE	0.928571	0.966667	4.144	2.21	3.177	Endometriosis_PE
2323	Endometriosis	PID	0.736842	0.829787	4.144	6.768	5.456	Endometriosis_PID
2324	Endometriosis	Pulm.Fibrosis	1	0.969697	4.144	2.486	3.315	Endometriosis_Pulm.Fibrosis
2325	Endometriosis	Pulsatile.Tinnitus	0.923077	1	4.144	0.414	2.279	Endometriosis_Pulsatile.Tinnitus
2326	Endometriosis	RA	1	0.969697	4.144	2.901	3.5225	Endometriosis_RA
2327	Endometriosis	Radiation.colitis	0.916667	0.952381	4.144	0.691	2.4175	Endometriosis_Radiation.colitis
2328	Endometriosis	Retinal.detachment	0.916667	1	4.144	0.691	2.4175	Endometriosis_Retinal.detachment
2329	Endometriosis	Seconadary.amenorrhea	0.928571	0.961538	4.144	1.657	2.9005	Endometriosis_Seconadary.amenorrhea
2330	Endometriosis	Sensorineural.hearing.loss	1	0.94	4.144	5.525	4.8345	Endometriosis_Sensorineural.hearing.loss
2331	Endometriosis	Sj√∂gren.Syndrome	1	0.95	4.144	0.552	2.348	Endometriosis_Sj√∂gren.Syndrome
2332	Endometriosis	SLE	0.923077	1	4.144	0.829	2.4865	Endometriosis_SLE
2333	Endometriosis	Stroke	0.928571	0.957447	4.144	4.696	4.42	Endometriosis_Stroke
2334	Endometriosis	TIA	0.916667	0.964286	4.144	1.657	2.9005	Endometriosis_TIA
2335	Endometriosis	TIA.Stroke	0.857143	0.960784	4.144	5.387	4.7655	Endometriosis_TIA.Stroke
2336	Endometriosis	Tinnitus	0.944444	0.95	4.144	4.282	4.213	Endometriosis_Tinnitus
2337	Endometriosis	Ulcerative.colitits	1	0.952381	4.144	0.829	2.4865	Endometriosis_Ulcerative.colitits
2338	Endometriosis	Uterine.fibroid	0.736842	0.771429	4.144	5.11	4.627	Endometriosis_Uterine.fibroid
2339	Endometriosis	UTI	1	0.909091	4.144	10.912	7.528	Endometriosis_UTI
2340	Endometriosis	Viral.hepatitis	0.846154	0.962963	4.144	1.796	2.97	Endometriosis_Viral.hepatitis
2341	Endstage.liver.disease	Abnormal.uterine.bleeding	1	0.941176	4.972	4.696	4.834	Endstage.liver.disease_Abnormal.uterine.bleeding
2342	Endstage.liver.disease	AF	1	0.961538	4.972	7.32	6.146	Endstage.liver.disease_AF
2343	Endstage.liver.disease	Allergic.Conjunctivitis	1	0.974359	4.972	1.381	3.1765	Endstage.liver.disease_Allergic.Conjunctivitis
2344	Endstage.liver.disease	Allergic.rhinitis	0.954545	0.935484	4.972	11.878	8.425	Endstage.liver.disease_Allergic.rhinitis
2345	Endstage.liver.disease	Alzheimer.s.Disease	1	0.941176	4.972	3.729	4.3505	Endstage.liver.disease_Alzheimer.s.Disease
2346	Endstage.liver.disease	Asthma	0.95	0.89011	4.972	11.878	8.425	Endstage.liver.disease_Asthma
2347	Endstage.liver.disease	BPPV	1	0.977273	4.972	2.072	3.522	Endstage.liver.disease_BPPV
2348	Endstage.liver.disease	Breast.cancer	0.941176	0.920863	4.972	25.691	15.3315	Endstage.liver.disease_Breast.cancer
2349	Endstage.liver.disease	CAD	1	0.917808	4.972	7.597	6.2845	Endstage.liver.disease_CAD
2350	Endstage.liver.disease	Carotid.stenosis	1	0.977273	4.972	2.072	3.522	Endstage.liver.disease_Carotid.stenosis
2351	Endstage.liver.disease	Carpal.tunnel.syndrome	1	0.9	4.972	3.729	4.3505	Endstage.liver.disease_Carpal.tunnel.syndrome
2352	Endstage.liver.disease	Cataract	0.923077	0.9125	4.972	8.978	6.975	Endstage.liver.disease_Cataract
2353	Endstage.liver.disease	Cellulitis	0.857143	0.92517	4.972	19.061	12.0165	Endstage.liver.disease_Cellulitis
2354	Endstage.liver.disease	Cervical.Cancer	1	0.978261	4.972	2.348	3.66	Endstage.liver.disease_Cervical.Cancer
2355	Endstage.liver.disease	CHF	1	0.935484	4.972	4.972	4.972	Endstage.liver.disease_CHF
2356	Endstage.liver.disease	Chronic.back.pain	0.916667	0.858156	4.972	22.652	13.812	Endstage.liver.disease_Chronic.back.pain
2357	Endstage.liver.disease	CKD	1	0.882353	4.972	6.63	5.801	Endstage.liver.disease_CKD
2358	Endstage.liver.disease	Conductive.hearing.loss	1	0.967742	4.972	0.276	2.624	Endstage.liver.disease_Conductive.hearing.loss
2359	Endstage.liver.disease	COPD	0.875	0.94	4.972	3.591	4.2815	Endstage.liver.disease_COPD
2360	Endstage.liver.disease	Crohn.s.Disease	0.933333	0.904762	4.972	6.768	5.87	Endstage.liver.disease_Crohn.s.Disease
2361	Endstage.liver.disease	CVI	0.909091	0.969136	4.972	19.89	12.431	Endstage.liver.disease_CVI
2362	Endstage.liver.disease	DCM	0.75	0.956522	4.972	3.039	4.0055	Endstage.liver.disease_DCM
2364	Endstage.liver.disease	DM	0.833333	0.850575	4.972	10.773	7.8725	Endstage.liver.disease_DM
2365	Endstage.liver.disease	DVT	1	0.933333	4.972	4.972	4.972	Endstage.liver.disease_DVT
2366	Endstage.liver.disease	Dysmenorrhea	1	0.928571	4.972	2.486	3.729	Endstage.liver.disease_Dysmenorrhea
2367	Endstage.liver.disease	Dyspepsia	1	0.871429	4.972	8.011	6.4915	Endstage.liver.disease_Dyspepsia
2369	Endstage.liver.disease	Endometrial.cancer	0.875	0.980392	4.972	3.453	4.2125	Endstage.liver.disease_Endometrial.cancer
2370	Endstage.liver.disease	Endometriosis	1	0.934783	4.972	4.144	4.558	Endstage.liver.disease_Endometriosis
2372	Endstage.liver.disease	Fibromyalgia	0.875	0.955556	4.972	2.762	3.867	Endstage.liver.disease_Fibromyalgia
2373	Endstage.liver.disease	GAD	0.95	0.898551	4.972	21.823	13.3975	Endstage.liver.disease_GAD
2374	Endstage.liver.disease	GERD	0.892857	0.862069	4.972	22.238	13.605	Endstage.liver.disease_GERD
2375	Endstage.liver.disease	Glaucoma	1	0.945455	4.972	4.282	4.627	Endstage.liver.disease_Glaucoma
2376	Endstage.liver.disease	HCM	0.888889	0.953488	4.972	2.624	3.798	Endstage.liver.disease_HCM
2377	Endstage.liver.disease	HTN	0.862069	0.90099	4.972	30.249	17.6105	Endstage.liver.disease_HTN
2378	Endstage.liver.disease	Hypercholesterolemia	0.8	0.922156	4.972	23.343	14.1575	Endstage.liver.disease_Hypercholesterolemia
2379	Endstage.liver.disease	Hyperparathyroidism	1	0.973684	4.972	1.381	3.1765	Endstage.liver.disease_Hyperparathyroidism
2380	Endstage.liver.disease	Hyperthyroidism	1	0.947368	4.972	1.519	3.2455	Endstage.liver.disease_Hyperthyroidism
2381	Endstage.liver.disease	Hypothyroidism	0.904762	0.911111	4.972	18.508	11.74	Endstage.liver.disease_Hypothyroidism
2382	Endstage.liver.disease	IBS	1	0.96	4.972	3.729	4.3505	Endstage.liver.disease_IBS
2383	Endstage.liver.disease	Insomnia	0.923077	0.912088	4.972	12.569	8.7705	Endstage.liver.disease_Insomnia
2384	Endstage.liver.disease	Iron.deficiency.anemia	0.857143	0.964706	4.972	9.392	7.182	Endstage.liver.disease_Iron.deficiency.anemia
2385	Endstage.liver.disease	Leukemia	1	0.971429	4.972	0.829	2.9005	Endstage.liver.disease_Leukemia
2386	Endstage.liver.disease	Lymphoma	1	0.973684	4.972	1.243	3.1075	Endstage.liver.disease_Lymphoma
2387	Endstage.liver.disease	macular.degeneration	1	0.975	4.972	1.519	3.2455	Endstage.liver.disease_macular.degeneration
2388	Endstage.liver.disease	MDD	0.962963	0.891667	4.972	17.265	11.1185	Endstage.liver.disease_MDD
2389	Endstage.liver.disease	Melanoma	1	0.981481	4.972	3.591	4.2815	Endstage.liver.disease_Melanoma
2390	Endstage.liver.disease	Migraine	1	0.931507	4.972	8.149	6.5605	Endstage.liver.disease_Migraine
2394	Endstage.liver.disease	Nephrolithiasis.Urolithiasis	0.857143	0.925926	4.972	4.144	4.558	Endstage.liver.disease_Nephrolithiasis.Urolithiasis
2395	Endstage.liver.disease	Obesity	0.916667	0.95082	4.972	44.613	24.7925	Endstage.liver.disease_Obesity
2396	Endstage.liver.disease	OSA	0.95	0.891667	4.972	16.298	10.635	Endstage.liver.disease_OSA
2397	Endstage.liver.disease	Osteoarthritis	0.958333	0.892086	4.972	19.751	12.3615	Endstage.liver.disease_Osteoarthritis
2398	Endstage.liver.disease	PAD	1	0.918367	4.972	3.453	4.2125	Endstage.liver.disease_PAD
2399	Endstage.liver.disease	PCOS	0.888889	1	4.972	2.072	3.522	Endstage.liver.disease_PCOS
2400	Endstage.liver.disease	PE	1	0.952381	4.972	2.21	3.591	Endstage.liver.disease_PE
2401	Endstage.liver.disease	PID	0.785714	0.9375	4.972	6.768	5.87	Endstage.liver.disease_PID
2402	Endstage.liver.disease	Pulm.Fibrosis	1	0.931818	4.972	2.486	3.729	Endstage.liver.disease_Pulm.Fibrosis
2404	Endstage.liver.disease	RA	0.888889	0.955556	4.972	2.901	3.9365	Endstage.liver.disease_RA
2407	Endstage.liver.disease	Seconadary.amenorrhea	1	0.974359	4.972	1.657	3.3145	Endstage.liver.disease_Seconadary.amenorrhea
2408	Endstage.liver.disease	Sensorineural.hearing.loss	1	0.96875	4.972	5.525	5.2485	Endstage.liver.disease_Sensorineural.hearing.loss
2410	Endstage.liver.disease	SLE	1	0.970588	4.972	0.829	2.9005	Endstage.liver.disease_SLE
2411	Endstage.liver.disease	Stroke	1	0.983607	4.972	4.696	4.834	Endstage.liver.disease_Stroke
2412	Endstage.liver.disease	TIA	1	0.97561	4.972	1.657	3.3145	Endstage.liver.disease_TIA
2413	Endstage.liver.disease	TIA.Stroke	1	0.984615	4.972	5.387	5.1795	Endstage.liver.disease_TIA.Stroke
2414	Endstage.liver.disease	Tinnitus	1	0.942308	4.972	4.282	4.627	Endstage.liver.disease_Tinnitus
2416	Endstage.liver.disease	Uterine.fibroid	0.866667	0.88	4.972	5.11	5.041	Endstage.liver.disease_Uterine.fibroid
2417	Endstage.liver.disease	UTI	0.941176	0.910112	4.972	10.912	7.942	Endstage.liver.disease_UTI
2418	Endstage.liver.disease	Viral.hepatitis	1	0.891892	4.972	1.796	3.384	Endstage.liver.disease_Viral.hepatitis
2419	Fibromyalgia	Abnormal.uterine.bleeding	0.928571	0.852941	2.762	4.696	3.729	Fibromyalgia_Abnormal.uterine.bleeding
2421	Fibromyalgia	Allergic.Conjunctivitis	1	0.958333	2.762	1.381	2.0715	Fibromyalgia_Allergic.Conjunctivitis
2422	Fibromyalgia	Allergic.rhinitis	1	0.936709	2.762	11.878	7.32	Fibromyalgia_Allergic.rhinitis
2423	Fibromyalgia	Alzheimer.s.Disease	1	0.945946	2.762	3.729	3.2455	Fibromyalgia_Alzheimer.s.Disease
2424	Fibromyalgia	Asthma	1	0.95122	2.762	11.878	7.32	Fibromyalgia_Asthma
2425	Fibromyalgia	BPPV	1	0.965517	2.762	2.072	2.417	Fibromyalgia_BPPV
2426	Fibromyalgia	Breast.cancer	0.985714	0.977273	2.762	25.691	14.2265	Fibromyalgia_Breast.cancer
2427	Fibromyalgia	CAD	1	0.967742	2.762	7.597	5.1795	Fibromyalgia_CAD
2429	Fibromyalgia	Carpal.tunnel.syndrome	1	0.974359	2.762	3.729	3.2455	Fibromyalgia_Carpal.tunnel.syndrome
2430	Fibromyalgia	Cataract	0.818182	0.941176	2.762	8.978	5.87	Fibromyalgia_Cataract
2431	Fibromyalgia	Cellulitis	0.928571	0.985816	2.762	19.061	10.9115	Fibromyalgia_Cellulitis
2432	Fibromyalgia	Cervical.Cancer	0.75	0.967742	2.762	2.348	2.555	Fibromyalgia_Cervical.Cancer
2433	Fibromyalgia	CHF	1	0.959184	2.762	4.972	3.867	Fibromyalgia_CHF
2434	Fibromyalgia	Chronic.back.pain	0.882353	0.934307	2.762	22.652	12.707	Fibromyalgia_Chronic.back.pain
2435	Fibromyalgia	CKD	0.6	0.983333	2.762	6.63	4.696	Fibromyalgia_CKD
2438	Fibromyalgia	Crohn.s.Disease	0.928571	0.981132	2.762	6.768	4.765	Fibromyalgia_Crohn.s.Disease
2439	Fibromyalgia	CVI	0.9	0.986667	2.762	19.89	11.326	Fibromyalgia_CVI
2440	Fibromyalgia	DCM	1	0.96875	2.762	3.039	2.9005	Fibromyalgia_DCM
2442	Fibromyalgia	DM	0.916667	0.9375	2.762	10.773	6.7675	Fibromyalgia_DM
2443	Fibromyalgia	DVT	1	0.979167	2.762	4.972	3.867	Fibromyalgia_DVT
2444	Fibromyalgia	Dysmenorrhea	1	0.888889	2.762	2.486	2.624	Fibromyalgia_Dysmenorrhea
2445	Fibromyalgia	Dyspepsia	1	0.877193	2.762	8.011	5.3865	Fibromyalgia_Dyspepsia
2446	Fibromyalgia	Ehlers.Danlos.syndrome	1	0.941176	2.762	0.414	1.588	Fibromyalgia_Ehlers.Danlos.syndrome
2447	Fibromyalgia	Endometrial.cancer	0.857143	0.972222	2.762	3.453	3.1075	Fibromyalgia_Endometrial.cancer
2448	Fibromyalgia	Endometriosis	1	0.866667	2.762	4.144	3.453	Fibromyalgia_Endometriosis
2449	Fibromyalgia	Endstage.liver.disease	0.875	0.955556	2.762	4.972	3.867	Fibromyalgia_Endstage.liver.disease
2451	Fibromyalgia	GAD	0.948718	0.946154	2.762	21.823	12.2925	Fibromyalgia_GAD
2452	Fibromyalgia	GERD	0.846154	0.928571	2.762	22.238	12.5	Fibromyalgia_GERD
2453	Fibromyalgia	Glaucoma	1	0.925	2.762	4.282	3.522	Fibromyalgia_Glaucoma
2454	Fibromyalgia	HCM	1	0.965517	2.762	2.624	2.693	Fibromyalgia_HCM
2455	Fibromyalgia	HTN	0.967742	0.965	2.762	30.249	16.5055	Fibromyalgia_HTN
2456	Fibromyalgia	Hypercholesterolemia	0.954545	0.955696	2.762	23.343	13.0525	Fibromyalgia_Hypercholesterolemia
2457	Fibromyalgia	Hyperparathyroidism	1	0.956522	2.762	1.381	2.0715	Fibromyalgia_Hyperparathyroidism
2458	Fibromyalgia	Hyperthyroidism	1	0.958333	2.762	1.519	2.1405	Fibromyalgia_Hyperthyroidism
2459	Fibromyalgia	Hypothyroidism	0.952381	0.918033	2.762	18.508	10.635	Fibromyalgia_Hypothyroidism
2460	Fibromyalgia	IBS	1	0.911765	2.762	3.729	3.2455	Fibromyalgia_IBS
2461	Fibromyalgia	Insomnia	0.92	0.936709	2.762	12.569	7.6655	Fibromyalgia_Insomnia
2462	Fibromyalgia	Iron.deficiency.anemia	1	0.971831	2.762	9.392	6.077	Fibromyalgia_Iron.deficiency.anemia
2463	Fibromyalgia	Leukemia	1	0.95	2.762	0.829	1.7955	Fibromyalgia_Leukemia
2465	Fibromyalgia	macular.degeneration	0.75	0.96	2.762	1.519	2.1405	Fibromyalgia_macular.degeneration
2466	Fibromyalgia	MDD	0.92	0.927273	2.762	17.265	10.0135	Fibromyalgia_MDD
2467	Fibromyalgia	Melanoma	1	0.974359	2.762	3.591	3.1765	Fibromyalgia_Melanoma
2468	Fibromyalgia	Migraine	0.857143	0.875	2.762	8.149	5.4555	Fibromyalgia_Migraine
2472	Fibromyalgia	Nephrolithiasis.Urolithiasis	1	0.925	2.762	4.144	3.453	Fibromyalgia_Nephrolithiasis.Urolithiasis
2473	Fibromyalgia	Obesity	0.914286	0.969595	2.762	44.613	23.6875	Fibromyalgia_Obesity
2474	Fibromyalgia	OSA	0.888889	0.917431	2.762	16.298	9.53	Fibromyalgia_OSA
2475	Fibromyalgia	Osteoarthritis	0.956522	0.94697	2.762	19.751	11.2565	Fibromyalgia_Osteoarthritis
2476	Fibromyalgia	PAD	1	0.972973	2.762	3.453	3.1075	Fibromyalgia_PAD
2477	Fibromyalgia	PCOS	1	0.96	2.762	2.072	2.417	Fibromyalgia_PCOS
2478	Fibromyalgia	PE	1	0.964286	2.762	2.21	2.486	Fibromyalgia_PE
2479	Fibromyalgia	PID	1	0.918367	2.762	6.768	4.765	Fibromyalgia_PID
2482	Fibromyalgia	RA	0.875	0.967742	2.762	2.901	2.8315	Fibromyalgia_RA
2484	Fibromyalgia	Retinal.detachment	1	0.947368	2.762	0.691	1.7265	Fibromyalgia_Retinal.detachment
2485	Fibromyalgia	Seconadary.amenorrhea	1	0.913043	2.762	1.657	2.2095	Fibromyalgia_Seconadary.amenorrhea
2486	Fibromyalgia	Sensorineural.hearing.loss	1	0.959184	2.762	5.525	4.1435	Fibromyalgia_Sensorineural.hearing.loss
2487	Fibromyalgia	Sj√∂gren.Syndrome	1	0.882353	2.762	0.552	1.657	Fibromyalgia_Sj√∂gren.Syndrome
2489	Fibromyalgia	Stroke	1	0.978261	2.762	4.696	3.729	Fibromyalgia_Stroke
[truncated: 2,711 more rows]
